# Supplementary material for: Sirtuin-2, NAD-Dependent Deacetylase, Is a New Potential Therapeutic Target for HIV-1 Infection and HIV-Related Neurological Dysfunction
Source: J Virol. 2023 Jan 31;97(2):e01655-22. doi: 10.1128/jvi.01655-22 (PMC9972991; doi:10.1128/jvi.01655-22)
Supplement: Supplemental file 1 — Tables S1 and S2. Download jvi.01655-22-s0001.xlsx, XLSX file, 0.1 MB [file jvi.01655-22-s0001.xlsx]

## Sheet: Table S1
Table S1. Viral and clinical data of untreated HIV-infected cohorts
Patients	Age	Gender	Plasma HIV RNA copies/ml	CD4 counts	Measurement (sample)
HIV-high1	24	M	220000	726	Customized proteomic array (plasma)
HIV-high2	35	M	79000	384	Customized proteomic array (plasma)
HIV-high3	27	M	250000	704	Customized proteomic array (plasma)
HIV-high4	32.4192	M	55000	17	Customized proteomic array (plasma)
HIV-high5	45.3534	F	68000	98	Customized proteomic array (plasma)
HIV-high6	NA	NA	14000	NA	Customized proteomic array (plasma)
HIV-high7	33.1397	F	1200000	75	Customized proteomic array (plasma)
HIV-high8	47.389	F	510000	33	Customized proteomic array (plasma)
HIV-high9	50.1288	F	54000	67	Customized proteomic array (plasma)
HIV-high10	23	M	610000	505	Customized proteomic array (plasma)
HIV-high11	28	M	200000	544	Customized proteomic array (plasma)
HIV-high12	NA	NA	52000	NA	Customized proteomic array (plasma)
HIV-high13	30	M	55000	380	Customized proteomic array (plasma)
HIV-high14	33	M	53000	451	Customized proteomic array (plasma)
HIV-high15	21	M	320000	437	Customized proteomic array (plasma)
HIV-high16	NA	NA	96000	NA	Customized proteomic array (plasma)
HIV-high17	44.4575	F	510000	12	Customized proteomic array (plasma)
HIV-high18	31	M	39000	365	Customized proteomic array (plasma)
HIV-high19	25	M	170000	634	Customized proteomic array (plasma)
HIV-high20	32	M	120000	480	Customized proteomic array (plasma)
HIV-high21	37	M	11600	277	PEA (CSF)
HIV-high22	34	M	295	466	PEA (CSF)
HIV-high23	55	F	73400	297	PEA (CSF)
HIV-high24	37	M	53600	NA	PEA (CSF)
HIV-high25	34	F	96400	NA	PEA (CSF)
HIV-high26	43	M	6440	NA	PEA (CSF)
HIV-high27	50	M	672	NA	PEA (CSF)
HIV-high28	32	F	56000	NA	PEA (CSF)
HIV-high29	36	M	168000	552	PEA (CSF)
HIV-high30	43	M	3520	105	PEA (CSF)
HIV-low1	NA	NA	66	NA	Customized proteomic array (plasma)
HIV-low2	46.1781	M	1100	485	Customized proteomic array (plasma)
HIV-low3	45.7041	F	49	1083	Customized proteomic array (plasma)
HIV-low4	47.8329	F	210	913	Customized proteomic array (plasma)
HIV-low5	39.5562	M	8900	786	Customized proteomic array (plasma)
HIV-low6	28.2822	M	1000	889	Customized proteomic array (plasma)
HIV-low7	36.7014	F	1800	511	Customized proteomic array (plasma)
HIV-low8	49.7507	F	49	487	Customized proteomic array (plasma)
HIV-low9	39.926	F	340	832	Customized proteomic array (plasma)
HIV-low10	37.1616	F	49	665	Customized proteomic array (plasma)
HIV-low11	33.1041	M	530	948	Customized proteomic array (plasma)
HIV-low12	38	M	160	512	Customized proteomic array (plasma)
HIV-low13	34.0384	M	4300	587	Customized proteomic array (plasma)
HIV-low14	NA	NA	88	NA	Customized proteomic array (plasma)
HIV-low15	26.6411	M	7700	733	Customized proteomic array (plasma)
HIV-low16	NA	NA	950	NA	Customized proteomic array (plasma)
HIV-low17	55.7479	F	49	873	Customized proteomic array (plasma)
HIV-low18	40.9562	M	49	616	Customized proteomic array (plasma)
HIV-low19	34.8411	M	10000	438	Customized proteomic array (plasma)
HIV-low20	36.9863	M	810	665	Customized proteomic array (plasma)
HIV-low21	45	M	307	343	PEA (CSF)
HIV-low22	44	F	1160	366	PEA (CSF)
HIV-low23	40	M	22	239	PEA (CSF)
HIV-low24	39	M	276	NA	PEA (CSF)
HIV-low25	29	M	5447	NA	PEA (CSF)
HIV-low26	27	F	102	NA	PEA (CSF)
HIV-low27	47	F	1970	NA	PEA (CSF)
HIV-low28	30	M	60	NA	PEA (CSF)
HIV-low29	41	M	148	308	PEA (CSF)
HIV-low30	54	M	39	468	PEA (CSF)
Seronegative1	33	M	ND	859	PEA (CSF)
Seronegative2	19	M	ND	730	PEA (CSF)
Seronegative3	28	M	ND	975	PEA (CSF)
Seronegative4	29	M	ND	947	PEA (CSF)
Seronegative5	34	M	ND	1070	PEA (CSF)
EC_01	30.6384	F	25	922	RT-PCR (PBMC dry pellets)
EC_02	30.6356	F	40	752	RT-PCR (PBMC dry pellets)
EC_03	40.2795	F	25	1557	RT-PCR (PBMC dry pellets)
EC_04	45.8822	F	25	372	RT-PCR (PBMC dry pellets)
EC_05	42.7562	F	25	411	RT-PCR (PBMC dry pellets)
EC_06	59.4548	M	25	245	RT-PCR (PBMC dry pellets)
EC_07	40.0877	F	56	898	RT-PCR (PBMC dry pellets)
EC_08	48.2986	M	25	450	RT-PCR (PBMC dry pellets)
EC_09	40.2767	F	25	940	RT-PCR (PBMC dry pellets)
EC_10	50.2356	M	25	667	RT-PCR (PBMC dry pellets)
EC_11	51.0658	F	25	959	RT-PCR (PBMC dry pellets)
EC_12	45.5753	M	50	838	RT-PCR (PBMC dry pellets)
CD4 counts indicated cells/mm3
NA: not available
PEA: Proximity Extension Assay
CSF: cerebrospinal fluid
ND: not determined

## Sheet: Table S2
Table S2. Plama proteomic array data
ID	HIV-high1	HIV-high2	HIV-high3	HIV-high4	HIV-high5	HIV-high6	HIV-high7	HIV-high8	HIV-high9	HIV-high10	HIV-high11	HIV-high12	HIV-high13	HIV-high14	HIV-high15	HIV-high16	HIV-high17	HIV-high18	HIV-high19	HIV-high20	HIV-low1	HIV-low2	HIV-low3	HIV-low4	HIV-low5	HIV-low6	HIV-low7	HIV-low8	HIV-low9	HIV-low10	HIV-low11	HIV-low12	HIV-low13	HIV-low14	HIV-low15	HIV-low16	HIV-low17	HIV-low18	HIV-low19	HIV-low20	[-log10 pvalue]	log2FC
Sirtuin 2 mAb	0.016899	0.025522	0.037131	0.012897	0.027715	0.040632	0.035849	0.025216	0.055659	0.015933	0.011866	0.028366	0.02452	0.014304	0.043866	0.086951	0.03271	0.083124	0.074979	0.071583	0.109593	0.023839	0.087212	0.031719	0.139477	0.040897	0.060544	0.130335	0.093661	0.039642	0.052289	0.185396	0.110077	0.073312	0.138551	0.019481	0.163606	0.025744	0.024731	0.023251	2.47845	1.03895
Factor Ba	0.039125	0.039873	0.113995	0.105557	0.13455	0.05891	0.058707	0.084637	0.081538	0.08162	0.115297	0.08974	0.059108	0.062893	0.086066	0.045879	0.09791	0.036767	0.135927	0.063987	0.019349	0.072377	0.052429	0.040393	0.02556	0.058954	0.053854	0.073004	0.032851	0.050063	0.024862	0.048977	0.048293	0.091753	0.093967	0.033815	0.056745	0.091136	0.063502	0.080255	2.11131	-0.517581
CCL23/CKBeta 8-1 mAb	0.021758	0.033493	0.034249	0.018021	0.015191	0.056152	0.053335	0.034468	0.03059	0.048796	0.075306	0.055083	0.032224	0.011719	0.0487	0.075857	0.048416	0.046473	0.05849	0.047702	0.076356	0.033625	0.040991	0.228732	0.141585	0.070159	0.070054	0.057438	0.096202	0.062248	0.056468	0.047435	0.041794	0.06681	0.205984	0.038408	0.05668	0.059519	0.050641	0.046016	2.06539	0.87084
TFF3 mAb	0.039513	8e-06	0.048243	0.020168	0.039471	0.048703	0.023386	0.027415	0.081221	0.028347	0.029541	0.041699	0.064623	0.008855	0.043107	0.069545	0.033772	0.023066	0.043697	0.057163	0.044603	0.032264	0.131965	0.198092	0.112893	0.052326	0.062685	0.254548	0.076411	0.071877	0.054427	0.028395	0.043434	0.048818	0.041603	0.031725	0.060534	0.068075	0.049802	0.050959	1.99397	0.973914
alpha-fetoprotein mAb	0.070092	0.023849	0.037459	0.030925	0.071789	0.082237	0.068714	0.032306	0.067372	0.022967	0.045745	0.070473	0.029757	0.01478	0.052219	0.035458	0.020132	0.046324	0.042841	0.04497	0.032768	0.041452	0.155227	0.093788	0.100675	0.018722	0.139908	0.168948	0.045365	0.11723	0.152565	0.042545	0.099036	0.047923	0.111575	0.034922	0.020699	0.038302	0.062798	0.020091	1.90169	0.76259
BMP-9 mAb	0.060293	0.015161	0.039631	0.031216	0.067364	0.02892	0.035327	0.027546	0.037006	0.028027	0.017499	0.056855	0.033529	0.008572	0.045743	0.02555	0.0138	0.069783	0.050436	0.049465	0.011208	0.027544	0.113189	0.178028	0.080276	0.020008	0.07704	0.219157	0.021096	0.073801	0.104527	0.041944	0.140436	0.174968	0.041788	0.020293	0.050602	0.038492	0.027299	0.029157	1.89928	1.00719
iC3b (neoantigen)	0.044262	0.063291	0.04427	0.174404	0.078644	0.113257	0.049305	0.067134	0.083305	0.076038	0.045288	0.050273	0.060085	0.089843	0.155801	0.076294	0.094483	0.042275	0.109381	0.045099	0.023109	0.08275	0.042907	0.068904	0.031131	0.038962	0.061424	0.030641	0.050572	0.030607	0.037134	0.047139	0.040986	0.043927	0.06111	0.060078	0.031195	0.059039	0.085566	0.13059	1.79653	-0.563043
C4d (neoantigen)	0.04257	0.023001	0.059494	0.172436	0.073458	0.102347	0.036489	0.076711	0.101894	0.055268	0.065319	0.033916	0.060097	0.16409	0.142205	0.060951	0.098194	0.039843	0.111975	0.034355	0.019089	0.049759	0.038865	0.060868	0.030173	0.05039	0.049054	0.05159	0.056931	0.034438	0.032826	0.04313	0.039777	0.068698	0.053866	0.055314	0.034621	0.09139	0.044697	0.106421	1.79574	-0.619493
Noggin mAb	0.091275	0.017083	0.123889	0.084906	0.080039	0.079603	0.050974	0.04554	0.175968	0.118825	0.072397	0.096411	0.056498	0.021944	0.108446	0.040704	0.065039	0.052853	0.048533	0.124992	0.055262	0.088837	0.02182	0.044303	0.013356	0.045381	0.103771	0.032005	0.05505	0.038728	0.039335	0.074227	0.081957	0.043366	0.023606	0.027533	0.031287	0.090121	0.027497	0.084775	1.783	-0.606065
GPIb alpha mAb	0.023953	0.024667	0.034744	0.018943	0.036003	0.031994	0.020718	0.020328	0.040856	0.018772	0.014004	0.058185	0.028364	0.008745	0.068603	0.045158	0.027538	0.040451	0.013025	0.054569	0.036057	0.056496	0.056467	0.033175	0.154078	0.031064	0.028863	0.115963	0.021696	0.130703	0.312812	0.030111	0.024242	0.061721	0.024102	0.021345	0.103856	0.032934	0.097354	0.028014	1.66696	1.15396
S Protein (Vitronectin)	0.026813	0.074737	0.065845	0.159905	0.064786	0.128506	0.037864	0.059355	0.074824	0.058664	0.038378	0.037773	0.076529	0.200956	0.13527	0.046327	0.078534	0.035932	0.083298	0.051627	0.023129	0.084149	0.059965	0.053054	0.038789	0.038009	0.050372	0.046957	0.04493	0.029641	0.04242	0.073404	0.071584	0.040517	0.07204	0.043867	0.030975	0.052512	0.033857	0.088674	1.61533	-0.592171
Siglec-2/CD22 mAb	0.039046	0.034858	0.041923	0.019861	0.044514	0.052519	0.093922	0.07238	0.051667	0.015874	0.036967	0.041052	0.046839	0.015734	0.032826	0.047773	0.043214	0.030639	0.031423	0.045829	0.075869	0.024376	0.192618	0.248093	0.085141	0.093442	0.073939	0.086034	0.082121	0.073681	0.049863	0.036884	0.051403	0.026649	0.048892	0.023853	0.129609	0.032927	0.019565	0.022657	1.58893	0.816769
Factor I	0.03906	0.04814	0.069026	0.192785	0.064506	0.106048	0.059867	0.063265	0.075693	0.085577	0.09967	0.070486	0.058062	0.08976	0.121973	0.063695	0.079074	0.041531	0.070216	0.050336	0.025442	0.054328	0.068594	0.062804	0.038018	0.045174	0.067359	0.062852	0.053535	0.053376	0.051091	0.05312	0.056129	0.061752	0.076072	0.062028	0.044533	0.078621	0.054868	0.102393	1.48156	-0.402041
BAFF/BLyS/TNFSF13B mAb	0.0696	0.0163	0.034097	0.023262	0.050498	0.045052	0.093219	0.061561	0.029019	0.021311	0.042971	0.045531	0.031877	0.017333	0.027663	0.028047	0.06373	0.038843	0.034755	0.031596	0.018021	0.040012	0.084074	0.298171	0.052339	0.016	0.104282	0.118245	0.048374	0.111999	0.096833	0.037492	0.081301	0.049818	0.033437	0.016672	0.065479	0.063912	0.04023	0.069034	1.48088	0.842467
Progranulin pAb (0.5 mg/ml)	0.070597	0.038832	0.050143	0.03179	0.067321	0.043176	0.055494	0.068764	0.042863	0.029257	0.079142	0.062149	0.11664	0.01412	0.054731	0.062136	0.055521	0.086981	0.056109	0.06685	0.027858	0.03646	0.079403	0.072011	0.044745	0.049819	0.067203	0.158309	0.068246	0.115025	0.132758	0.082832	0.06866	0.088381	0.07653	0.035019	0.06003	0.092743	0.107304	0.083689	1.47949	0.424585
Furin mAb	0.072043	0.038731	0.064828	0.037474	0.06993	0.04966	0.03408	0.044269	0.079376	0.038869	0.031377	0.091856	0.063775	0.024808	0.033896	0.051927	0.021365	0.063231	0.046252	0.057387	0.111574	0.068177	0.160159	0.043931	0.055177	0.029902	0.100184	0.108182	0.035454	0.11663	0.13999	0.01752	0.127757	0.157313	0.074194	0.037962	0.037251	0.026922	0.027412	0.043335	1.47847	0.581476
von Willebrand Factor A2 mAb	0.03685	0.022857	0.136077	0.013393	0.055699	0.034967	0.085341	0.069236	0.029323	0.015209	0.049052	0.018842	0.072324	0.009496	0.048546	0.014166	0.021102	0.057342	0.030004	0.018802	0.014698	0.035977	0.119946	0.076854	0.154091	0.111977	0.096236	0.222465	0.061726	0.133121	0.075539	0.077594	0.040514	0.081309	0.036052	0.029354	0.020034	0.030674	0.020396	0.01973	1.47633	0.798172
Jagged 1 mAb	0.018999	0.012145	0.055311	0.03047	0.071225	0.032649	0.029196	0.037882	0.051754	0.061831	0.058076	0.033899	0.052623	0.013872	0.03852	0.09128	0.056433	0.046011	0.031737	0.058951	0.024125	0.030179	0.179045	0.182608	0.045774	0.092773	0.064102	0.221262	0.097669	0.063801	0.096926	0.02899	0.051669	0.032023	0.044674	0.036592	0.026352	0.078299	0.03635	0.014058	1.31605	0.713072
C8	0.058174	0.051513	0.068619	0.093863	0.073186	0.062412	0.062794	0.082298	0.062736	0.065236	0.066197	0.07517	0.077863	0.053586	0.107221	0.084552	0.05619	0.205381	0.0712	0.047782	0.050068	0.053481	0.073157	0.055017	0.037376	0.036595	0.066566	0.059325	0.083363	0.063253	0.060108	0.058496	0.079812	0.078836	0.096474	0.043708	0.041801	0.066665	0.051018	0.056737	1.17291	-0.332511
CD18	0.036155	0.051591	0.088083	0.20102	0.074914	0.100661	0.054513	0.107472	0.040917	0.061112	0.080798	0.048222	0.050136	0.082446	0.063497	0.072363	0.07122	0.048904	0.065177	0.100073	0.034771	0.079623	0.030706	0.064381	0.047296	0.049515	0.093414	0.02514	0.045046	0.02162	0.038586	0.046413	0.104292	0.03552	0.047315	0.058796	0.061328	0.057847	0.034144	0.142251	1.1241	-0.423339
C1q	0.114712	0.122909	0.053557	0.069635	0.105095	0.074507	0.099458	0.081095	0.075533	0.199671	0.052127	0.05251	0.065975	0.033469	0.080989	0.038344	0.053645	0.018992	0.043864	0.028134	0.068937	0.141192	0.043982	0.072479	0.019509	0.032959	0.041486	0.046526	0.086182	0.055691	0.036853	0.035904	0.039808	0.044875	0.142331	0.013571	0.029907	0.014363	0.027158	0.021175	1.11996	-0.528813
Tau-12	0.01361	0.125261	0.007938	0.020311	0.026978	0.045879	0.020603	0.030571	0.016389	0.012067	0.068096	0.017277	0.031997	0.011451	0.030266	0.098856	0.041782	0.024907	0.017854	0.018629	0.239186	0.053885	0.201831	0.014889	0.121202	0.079965	0.042323	0.023502	0.069512	0.089085	0.182003	0.013118	0.024726	0.014459	0.019166	0.026535	0.05278	0.004494	0.004182	0.012744	1.08943	0.921771
SOST mAb	0.020544	0.034844	0.117986	0.045804	0.066015	0.057878	0.052353	0.012787	0.068586	0.020611	0.030896	0.051594	0.023992	0.015857	0.042093	0.045546	0.04666	0.079206	0.055248	0.018346	0.027599	0.048331	0.141513	0.07403	0.065384	0.012742	0.268431	0.133843	0.028493	0.066803	0.100371	0.015261	0.034925	0.063096	0.039032	0.048487	0.056003	0.043346	0.090373	0.044039	1.04658	0.628662
C4 Binding Protein	0.147776	0.085589	0.101214	0.022116	0.051734	0.013182	0.06145	0.103318	0.068202	0.095779	0.122739	0.129265	0.056383	0.034931	0.072542	0.084657	0.037941	0.058279	0.092638	0.053995	0.084925	0.077751	0.05287	0.068566	0.011514	0.063476	0.042315	0.077389	0.031815	0.055641	0.109082	0.074636	0.074789	0.067141	0.091103	0.028685	0.032028	0.069196	0.020078	0.024964	0.999801	-0.367329
alpha-synuclein mAb	0.028703	0.019996	0.041825	0.013812	0.03551	0.03301	0.079115	0.029936	0.023742	0.016273	0.033176	0.15456	0.034366	0.008157	0.033912	0.026438	0.022723	0.141462	0.034083	0.055055	0.055966	0.018035	0.068873	0.179974	0.072963	0.043165	0.033081	0.108121	0.03111	0.088574	0.120729	0.036493	0.018407	0.123707	0.019314	0.042549	0.041383	0.04802	0.206764	0.012586	0.998715	0.661784
Abeta 13-28	0.033005	0.037411	0.029443	0.017926	0.051373	0.073506	0.017347	0.054473	0.051966	0.024961	0.037087	0.023584	0.063661	0.108622	0.036827	0.071546	0.028837	0.091535	0.038673	0.111864	0.067328	0.039605	0.116428	0.061515	0.14756	0.053592	0.057618	0.009847	0.094372	0.140548	0.089919	0.020239	0.033964	0.061048	0.038575	0.033162	0.074634	0.036392	0.047329	0.212358	0.997883	0.516837
MIA mAb	0.064586	0.042995	0.026961	0.019222	0.040184	0.056995	0.108556	0.038068	0.044442	0.020107	0.05195	0.037764	0.066275	0.009504	0.039472	0.042368	0.182897	0.032084	0.037739	0.060009	0.079447	0.037821	0.067933	0.164955	0.097614	0.096956	0.170823	0.053634	0.084171	0.084935	0.069328	0.034608	0.047135	0.03383	0.063758	0.036556	0.119732	0.038201	0.027128	0.032943	0.98352	0.495932
Neurofilaments (SMI-31) mAb	0.07764	0.044609	0.098949	0.123341	0.108422	0.088999	0.088837	0.108675	0.098306	0.062202	0.107941	0.064941	0.122882	0.036229	0.042896	0.051486	0.071734	0.027621	0.034032	0.041383	0.075887	0.091347	0.058766	0.097687	0.047068	0.054752	0.092297	0.077302	0.080897	0.086416	0.042775	0.081685	0.052539	0.074305	0.036494	0.025697	0.019313	0.062719	0.020427	0.021934	0.969808	-0.322641
C3c	0.094435	0.050181	0.070503	0.097573	0.096256	0.082082	0.051622	0.074275	0.091185	0.085256	0.090087	0.063064	0.103151	0.065139	0.102782	0.068567	0.08152	0.048994	0.066845	0.032007	0.042433	0.076147	0.038223	0.061652	0.033255	0.051013	0.086533	0.068974	0.094157	0.115189	0.05102	0.050992	0.050971	0.090178	0.069417	0.044703	0.040798	0.118367	0.04483	0.049031	0.967531	-0.246061
C4c	0.067852	0.041882	0.04734	0.066961	0.025752	0.074386	0.035135	0.045665	0.08232	0.10043	0.087986	0.068145	0.129447	0.066485	0.132869	0.134769	0.068479	0.081684	0.112203	0.027966	0.040248	0.054276	0.036944	0.06852	0.022879	0.020203	0.05985	0.039454	0.075809	0.059428	0.0624	0.059642	0.082775	0.102014	0.109653	0.067492	0.039004	0.087851	0.061739	0.048363	0.948518	-0.32152
CD11b	0.034121	0.035368	0.092248	0.0815	0.095487	0.098224	0.049082	0.072905	0.081704	0.055086	0.057842	0.052012	0.095058	0.076121	0.127405	0.066673	0.092765	0.059601	0.075431	0.114765	0.034533	0.087362	0.051614	0.056495	0.039416	0.047809	0.063173	0.07477	0.076366	0.058388	0.05808	0.061245	0.072743	0.061126	0.069877	0.058226	0.055532	0.07079	0.05511	0.130221	0.939559	-0.23841
Pref-1/DLK-1/FA1 mAb	0.018971	0.015885	0.020713	0.037782	0.027651	0.046449	0.083968	0.010191	0.034849	0.061665	0.012089	0.070667	0.239646	0.007249	0.027775	0.034172	0.010681	0.032296	0.011288	0.02667	0.099667	0.021749	0.078388	0.067891	0.120072	0.025699	0.144178	0.077989	0.043566	0.078868	0.123735	0.001319	0.043292	0.098171	0.019158	0.01221	0.170125	0.057832	0.032343	0.015262	0.928457	0.680743
Beclin 1 (K-15)	0.078444	0.059561	0.094059	0.05634	0.117878	0.062715	0.085688	0.099341	0.068239	0.063216	0.095407	0.071036	0.110158	0.022163	0.083142	0.082732	0.055598	0.058265	0.081888	0.063961	0.035258	0.068762	0.0595	0.091435	0.040535	0.053813	0.072597	0.041813	0.080103	0.062267	0.056589	0.054255	0.071184	0.07521	0.073834	0.03833	0.042249	0.147453	0.06819	0.037179	0.917596	-0.248927
Progranulin mAb (Clone 1)	0.103757	0.082193	0.063935	0.036398	0.083475	0.054051	0.09257	0.096164	0.051085	0.037171	0.075678	0.04966	0.067177	0.016714	0.05035	0.055912	0.042868	0.067825	0.065326	0.057108	0.061154	0.04577	0.080775	0.068227	0.060034	0.044952	0.090171	0.153213	0.068508	0.105643	0.12439	0.077559	0.054911	0.076065	0.055316	0.026242	0.062544	0.081055	0.095957	0.072486	0.907816	0.268482
Abeta 1-5 (3D6)	0.049691	0.04654	0.055731	0.030683	0.116398	0.084778	0.072881	0.04522	0.058298	0.063559	0.046421	0.057375	0.065906	0.079599	0.058182	0.075545	0.034542	0.103342	0.042003	0.086589	0.037023	0.067478	0.089002	0.112508	0.057571	0.055338	0.114713	0.049854	0.080762	0.076108	0.103501	0.099591	0.087512	0.058836	0.102031	0.030826	0.066488	0.099297	0.070139	0.050429	0.906282	0.245046
FGF acidic mAb	0.047185	0.039852	0.046126	0.037579	0.066972	0.048568	0.055774	0.05927	0.077806	0.037337	0.054127	0.041629	0.052343	0.048398	0.060686	0.103957	0.054031	0.059607	0.065513	0.127978	0.06614	0.049289	0.083576	0.08397	0.184959	0.107281	0.098797	0.066634	0.096167	0.084332	0.10415	0.099529	0.066058	0.046254	0.053012	0.022231	0.071741	0.045649	0.029881	0.028223	0.904766	0.328683
CYR61 mAb	0.03241	0.051564	0.051715	0.037855	0.078922	0.082675	0.037908	0.074193	0.052978	0.048726	0.028078	0.068438	0.066368	0.019904	0.043859	0.078913	0.035581	0.093071	0.054017	0.101335	0.048889	0.056218	0.13827	0.088321	0.124333	0.068445	0.107033	0.066264	0.073102	0.044079	0.10617	0.034295	0.084502	0.069002	0.028836	0.028434	0.186128	0.059994	0.031278	0.026812	0.891606	0.369067
C6	0.052809	0.028425	0.0702	0.085418	0.094899	0.073808	0.085562	0.07473	0.09503	0.084138	0.10524	0.061112	0.077333	0.054459	0.105898	0.073589	0.073117	0.033831	0.122628	0.052055	0.018932	0.058239	0.03398	0.070653	0.029885	0.043961	0.064893	0.057562	0.068393	0.100995	0.048811	0.071447	0.065855	0.071652	0.103128	0.051085	0.052535	0.120733	0.06189	0.076467	0.864767	-0.243001
Factor P	0.043177	0.036932	0.097322	0.060919	0.107607	0.056479	0.090179	0.075704	0.069968	0.079537	0.111233	0.079264	0.11636	0.027419	0.083922	0.085164	0.061876	0.061327	0.10204	0.056146	0.021994	0.049934	0.066336	0.078545	0.031687	0.061589	0.063757	0.073284	0.072075	0.070538	0.057625	0.071081	0.0666	0.067275	0.078043	0.043779	0.037058	0.14154	0.067362	0.049007	0.851502	-0.243621
Beclin 1 mAb	0.004828	0.348385	0.006101	0.003799	0.008139	0.004299	0.006337	0.006738	0.00479	0.0052	0.006664	0.004855	0.008089	0.001472	0.005852	0.006026	0.003958	0.306285	0.006586	0.004611	0.002481	0.004784	0.004092	0.00624	0.002865	0.003788	0.005094	0.004971	0.005149	0.004423	0.004278	0.004022	0.004696	0.004924	0.005414	0.00269	0.003058	0.009939	0.005365	0.002585	0.840672	-3.05099
IL-32 alpha mAb	0.068699	0.02581	0.010758	0.021356	0.016286	0.041642	0.034247	0.009441	0.017326	0.016464	0.031903	0.037762	0.011222	0.007593	0.022403	0.01095	0.022018	0.059449	0.027432	0.009835	0.017528	0.017249	0.043733	0.036446	0.08798	0.022064	0.040084	0.017961	0.021023	0.409089	0.04194	0.07378	0.028092	0.017706	0.019191	0.015484	0.043814	0.019719	0.044451	0.059024	0.820164	1.09869
LD78beta pAb	0.000713	0.086173	0.059788	0.029522	0.001202	0.130098	0.000936	0.000995	0.000707	0.000768	0.000984	0.008379	0.001195	0.000217	0.000864	0.011617	0.000585	0.016024	0.000973	0.000681	0.106518	0.000706	0.000604	0.000921	0.039902	0.021017	0.122794	0.000734	0.00076	0.000653	0.000632	0.000594	0.044546	0.000727	0.092543	0.349736	0.158168	0.001468	0.000792	0.000382	0.786323	1.42179
SQSTM1/p62	0.053474	0.035084	0.067475	0.242646	0.00066	0.108184	0.000514	0.09178	0.000388	0.161985	0.025641	0.082002	0.014455	0.019219	0.090138	0.110074	0.034979	0.03446	0.043823	0.092585	0.067623	0.02997	0.079253	0.00317	0.033009	0.076452	0.052674	0.000403	0.025761	0.000358	0.095584	0.000326	0.023207	0.029579	0.025171	0.068499	0.062413	0.000805	0.117654	0.073618	0.785425	-0.597435
C5	0.112244	0.025508	0.059505	0.095619	0.076502	0.071975	0.063914	0.05486	0.065178	0.064656	0.12225	0.070332	0.102888	0.036047	0.089992	0.070658	0.05878	0.057446	0.103343	0.086734	0.037323	0.057641	0.058764	0.057422	0.027238	0.042315	0.05535	0.061721	0.069619	0.054082	0.06294	0.063204	0.047994	0.063795	0.092423	0.044897	0.033874	0.155214	0.09983	0.072221	0.758011	-0.242813
Sorl1/LR11	0.001401	0.052185	0.001771	0.001103	0.002363	0.001248	0.00184	0.001956	0.001391	0.00151	0.001935	0.001409	0.002348	0.059134	0.001699	0.056949	0.001149	0.155902	0.001912	0.001339	0.143763	0.001389	0.001188	0.001811	0.000832	0.0011	0.001479	0.001443	0.001495	0.001284	0.083056	0.001168	0.032355	0.001429	0.173087	0.000781	0.161228	0.002885	0.312675	0.00075	0.74754	1.40017
Vitamin D binding protein mAb	0.041666	0.018245	0.049931	0.054194	0.048804	0.050914	0.053771	0.05604	0.032803	0.098628	0.038623	0.084325	0.071164	0.085558	0.04742	0.063449	0.141648	0.106279	0.126807	0.158441	0.034688	0.029309	0.022653	0.035695	0.018319	0.03156	0.080436	0.031014	0.051943	0.084666	0.06726	0.085867	0.18698	0.059738	0.041757	0.039694	0.042962	0.062328	0.038901	0.060489	0.744274	-0.369024
SC5b-9	0.028307	0.035072	0.043737	0.196329	0.03059	0.095714	0.00046	0.016978	0.050651	0.05865	0.042933	0.034481	0.074618	0.167247	0.173291	0.08865	0.072714	0.029065	0.078872	0.033669	0.033502	0.074846	0.059288	0.031991	0.033009	0.028539	0.024409	0.000114	0.031642	0.051837	0.01788	0.086333	0.084738	0.045924	0.139647	0.101036	0.027952	0.02153	0.013922	0.059031	0.728957	-0.483284
Aspartate Aminotransferase pAb	0.000147	0.000125	0.000185	0.000115	0.015851	0.012369	0.155523	0.000205	0.033808	0.000158	0.000203	0.000148	0.010645	4.5e-05	0.000178	0.005504	0.00012	0.013549	0.0002	0.191504	7.5e-05	0.000145	0.000124	0.00019	0.034884	0.011404	0.123809	0.005884	0.295107	0.000134	0.00013	0.069037	0.050413	0.002264	0.00689	0.157965	0.080389	0.097002	0.035808	0.013411	0.721873	1.16081
Tau-C3	0.001556	0.034001	0.024775	0.015998	0.003843	0.054512	0.006783	0.018497	0.022151	0.019087	0.022758	0.034496	0.086727	0.016634	0.043653	0.056714	0.045792	0.010913	0.023477	0.004026	0.076104	0.01323	0.137447	0.008802	0.382523	0.046159	0.055929	0.029504	0.055068	0.021132	0.01466	0.010168	0.035396	0.013563	0.031862	0.017481	0.089654	0.000118	0.002027	0.021744	0.712317	0.959548
SorL1 pAb	0.000511	0.091744	0.006693	0.000402	0.000862	0.129838	0.000671	0.000713	0.000507	0.00055	0.000705	0.034916	0.000856	0.000156	0.00307	0.003783	0.000419	0.001564	0.041126	0.000488	0.161329	0.020477	0.000433	0.000661	0.054154	0.000401	0.018995	0.000526	0.000545	0.000468	0.000453	0.000426	0.032306	0.000521	0.031451	0.296952	0.259718	0.001052	0.000568	0.000274	0.71225	1.46415
GALP	0.032461	0.014805	0.178734	0.119871	0.068364	0.064179	0.049725	0.035338	0.239032	0.116218	0.019119	0.012441	0.002952	0.00323	0.014961	0.035156	0.0386	0.093146	0.019623	0.082651	0.027839	0.02507	0.029714	0.022869	0.037423	0.035527	0.03993	0.120308	0.000134	0.000115	0.000111	0.027016	0.064174	0.047997	0.005711	0.173573	0.046901	0.000258	0.033244	0.0621	0.70445	-0.632948
alpha-macroglobulin mAb	0.052624	0.06434	0.08922	0.047047	0.123539	0.066807	0.073431	0.119084	0.059389	0.064778	0.073826	0.051599	0.11478	0.018916	0.085696	0.085709	0.058099	0.064911	0.097146	0.075651	0.038352	0.05342	0.072134	0.066069	0.036936	0.047598	0.048593	0.084981	0.07171	0.069535	0.059394	0.062345	0.06769	0.068412	0.079025	0.033599	0.048935	0.148132	0.072518	0.048865	0.701551	-0.217847
Netrin1 pAb	0.03855	0.02971	0.086893	0.06325	0.064133	0.093256	0.047028	0.041882	0.058068	0.052013	0.063368	0.127876	0.061073	0.122277	0.120071	0.093135	0.060688	0.051466	0.09246	0.100765	0.05043	0.082178	0.040793	0.046413	0.036634	0.053484	0.056095	0.01962	0.047419	0.052519	0.048152	0.066005	0.055225	0.133513	0.057646	0.06528	0.046995	0.055674	0.063129	0.147999	0.692931	-0.260794
BDNF mAb (Clone 2)	0.038232	0.079016	0.073963	0.038978	0.075341	0.079396	0.047354	0.06323	0.069988	0.059741	0.078348	0.057682	0.054521	0.023206	0.105432	0.089932	0.057713	0.062088	0.045093	0.070614	0.053596	0.047249	0.105273	0.123668	0.053746	0.040062	0.120893	0.124163	0.065421	0.072616	0.111357	0.097382	0.07599	0.095343	0.051002	0.029177	0.04823	0.083631	0.036792	0.045946	0.682033	0.222416
PTHLH pAb	0.085355	0.089867	0.103276	0.083117	0.12024	0.088165	0.089057	0.116485	0.04172	0.037556	0.053309	0.088325	0.086247	0.02524	0.053507	0.102093	0.03772	0.054045	0.045923	0.069351	0.049009	0.101021	0.082795	0.098853	0.065361	0.047313	0.090805	0.014732	0.091493	0.057858	0.048576	0.023357	0.073586	0.070957	0.073413	0.034037	0.025612	0.118615	0.041591	0.030223	0.67653	-0.246986
C3d (neoantigen)	0.078698	0.085914	0.074957	0.051858	0.097795	0.070729	0.088433	0.090402	0.067185	0.075514	0.097459	0.071982	0.09233	0.029324	0.092882	0.069785	0.058835	0.055179	0.086696	0.060561	0.042476	0.081419	0.054334	0.084406	0.033492	0.046234	0.084153	0.096936	0.093409	0.082358	0.068081	0.050909	0.087309	0.062699	0.072241	0.047866	0.037582	0.106486	0.055887	0.049628	0.674132	-0.161634
GFAP pAb	0.121987	3.3e-05	0.194647	0.060339	0.087139	0.083116	0.077618	0.061098	0.065217	0.071833	0.065207	0.011442	0.051069	0.012534	0.182224	0.021431	0.07003	0.043526	0.024122	0.069397	0.049384	0.027417	0.021266	0.079013	0.05493	0.054174	0.079703	0.047372	0.070094	0.039459	0.018942	0.097093	0.131536	0.077498	0.066458	0.021773	0.029665	7.9e-05	0.010454	0.057368	0.672589	-0.410605
BMP-13 pAb	0.122954	0.090668	0.110324	0.045794	0.120745	0.051916	0.073831	0.047167	0.054388	0.053267	0.149072	0.04955	0.08668	0.018953	0.054192	0.059249	0.102367	0.061002	0.052277	0.067622	0.077821	0.098684	0.075846	0.044662	0.043858	0.111276	0.04071	0.04783	0.078882	0.063643	0.037862	0.055275	0.100705	0.064988	0.053124	0.039896	0.058577	0.064258	0.038834	0.054921	0.658528	-0.233962
Netrin 4 mAb	0.130096	0.096707	0.059239	0.061156	0.022262	0.155989	0.049623	0.01757	0.087291	0.105727	0.025511	0.07695	0.058376	0.173206	0.025754	0.068648	0.010331	0.041014	0.038254	0.069727	0.088493	0.130671	0.083259	0.032053	0.029299	0.050891	0.054415	0.010235	0.027163	0.003324	0.087981	0.09527	0.086709	0.013978	0.10279	0.015536	0.06767	0.00029	0.045629	0.023086	0.641809	-0.389125
Progranulin mAb (Clone 2)	0.04791	0.054427	0.077545	0.023522	0.066854	0.052987	0.05496	0.077979	0.086433	0.052239	0.052166	0.048944	0.093597	0.018176	0.114914	0.044503	0.228848	0.057845	0.117894	0.031778	0.020969	0.072119	0.051115	0.057454	0.046042	0.023123	0.079795	0.077746	0.037331	0.036527	0.050998	0.15641	0.050093	0.062076	0.053942	0.025084	0.061253	0.045602	0.025861	0.071077	0.640118	-0.345504
Factor Bb (neoantigen)	0.023141	0.154705	0.04751	0.201464	0.057351	0.091266	0.142502	0.043572	0.06477	0.087881	0.044172	0.060162	0.039509	0.075105	0.070243	0.039565	0.048827	0.02997	0.039286	0.035038	0.029586	0.060751	0.116925	0.056395	0.032595	0.049363	0.040016	0.042689	0.083512	0.038077	0.11123	0.076459	0.068199	0.045652	0.109724	0.042595	0.023129	0.025556	0.016454	0.027783	0.627919	-0.348183
Clusterin	0.14468	0.048711	0.089938	0.034441	0.086862	0.069745	0.043662	0.066057	0.086823	0.074029	0.082015	0.08473	0.044317	0.037774	0.055481	0.073453	0.084556	0.059635	0.102355	0.110678	0.062168	0.059321	0.083967	0.066992	0.017575	0.066217	0.070435	0.094169	0.0353	0.056797	0.069305	0.069177	0.054814	0.053675	0.068996	0.046726	0.040496	0.07272	0.081664	0.121866	0.623655	-0.19551
Progranulin pAb (Clone 2)	0.04769	0.040168	0.061121	0.038453	0.051717	0.060706	0.10202	0.04707	0.044812	0.038749	0.111621	0.033024	0.062552	0.043631	0.064195	0.082181	0.094745	0.070279	0.066234	0.06367	0.047707	0.060587	0.065471	0.042346	0.022503	0.198759	0.047255	0.072016	0.087666	0.057382	0.089921	0.040891	0.118272	0.096414	0.086687	0.065308	0.054585	0.061083	0.049744	0.087356	0.603179	0.245639
SCGF/CLEC11a mAb	0.051178	0.027729	0.048156	0.014586	0.047269	0.046258	0.050401	0.040284	0.080134	0.031544	0.040013	0.035834	0.09709	0.111926	0.072756	0.050761	0.046811	0.062027	0.057415	0.069403	0.030339	0.086008	0.109268	0.027012	0.020178	0.055904	0.046409	0.045164	0.040282	0.184958	0.061511	0.209825	0.066011	0.091759	0.037178	0.030594	0.064676	0.030763	0.019049	0.120531	0.58964	0.348834
APP 444-592 mAb (Clone 2)	0.045608	0.04801	0.062622	0.042391	0.059279	0.064267	0.041816	0.110848	0.064274	0.026178	0.068935	0.117414	0.047573	0.032395	0.055285	0.080534	0.045364	0.045963	0.057674	0.120261	0.053066	0.074917	0.102398	0.066151	0.06369	0.060833	0.048242	0.154704	0.116017	0.138333	0.0799	0.037218	0.053855	0.033926	0.089765	0.068264	0.066091	0.064414	0.038928	0.043222	0.586882	0.233477
C7	0.049682	0.066493	0.103602	0.071281	0.131537	0.073625	0.087777	0.111255	0.061939	0.065387	0.066375	0.068273	0.091618	0.035859	0.086367	0.082761	0.057344	0.066536	0.057874	0.046471	0.037506	0.064478	0.062264	0.090854	0.043828	0.052685	0.069483	0.101085	0.074311	0.064134	0.083039	0.055443	0.078927	0.081147	0.10296	0.032057	0.03682	0.098226	0.049942	0.037678	0.586094	-0.17049
Transferrin mAb	0.092597	0.063087	0.077269	0.049871	0.069703	0.084534	0.043959	0.12046	0.057741	0.102275	0.083135	0.088651	0.125447	0.0348	0.108155	0.070265	0.066693	0.037771	0.070488	0.029717	0.056891	0.085192	0.079969	0.085627	0.02035	0.068439	0.059234	0.05193	0.082801	0.083562	0.085721	0.057867	0.069182	0.071613	0.065209	0.037414	0.030496	0.102442	0.063894	0.042763	0.581828	-0.183124
Pro-BDNF mAb	0.074941	0.032349	0.063295	0.039858	0.054065	0.073006	0.034103	0.034575	0.060036	0.033122	0.065229	0.039932	0.066336	0.179953	0.111929	0.038336	0.055642	0.043982	0.212495	0.082789	0.046576	0.102997	0.072565	0.052085	0.028123	0.055953	0.036851	0.041627	0.046371	0.053332	0.050148	0.055777	0.041634	0.047134	0.080824	0.087433	0.024041	0.042211	0.043946	0.118099	0.565741	-0.307853
Haptoglobin mAb	0.058524	0.069556	0.070084	0.066437	0.104316	0.071236	0.062331	0.109369	0.039402	0.08263	0.085418	0.089976	0.100786	0.021276	0.073835	0.105265	0.05743	0.054466	0.07233	0.082502	0.042051	0.062343	0.07262	0.066968	0.050068	0.049611	0.082585	0.065573	0.065141	0.053918	0.072229	0.048636	0.088433	0.056338	0.103923	0.023489	0.054793	0.134341	0.078741	0.043078	0.554305	-0.167905
Bcl-2 (N19)	0.073938	2e-06	0.086197	0.054549	0.118842	0.061312	0.076649	0.092971	0.069004	0.070225	0.1009	0.07177	0.108939	0.019968	0.086607	0.089441	0.059407	0.062784	0.099023	0.068899	0.036834	0.066032	0.056909	0.091138	0.041528	0.055036	0.075147	0.065951	0.07532	0.062772	0.062599	0.055676	0.068466	0.073544	0.080329	0.041477	0.044602	0.131431	0.075076	0.037391	0.554253	-0.181751
MCP (CD46)	0.040153	0.035429	0.046117	0.108019	0.065602	0.076604	0.035687	0.040158	0.031572	0.051616	0.035407	0.068046	0.102868	0.143318	0.085176	0.08068	0.111691	0.075647	0.113432	0.079233	0.024933	0.059253	0.059407	0.042289	0.020793	0.028698	0.065492	0.031458	0.039805	0.080687	0.057922	0.059715	0.151963	0.073477	0.062525	0.036409	0.067668	0.049478	0.036328	0.146774	0.547565	-0.255334
C5b neo-epitope	0.021087	0.228033	0.035246	0.026661	0.059194	0.063376	0.018201	0.077814	0.033497	0.049871	0.020981	0.276683	0.036289	0.037993	0.049225	0.060991	0.019285	0.047269	0.02286	0.062492	0.020775	0.028029	0.03709	0.033327	0.037956	0.024602	0.071741	0.023214	0.113295	0.050544	0.041137	0.035451	0.084868	0.028621	0.062278	0.038809	0.044277	0.064444	0.041796	0.019508	0.539448	-0.467698
mTOR 7C10	0.002008	0.001716	0.002537	0.00158	0.003385	0.001788	0.002636	0.002802	0.001992	0.002163	0.002771	0.25301	0.003364	0.000612	0.002434	0.270465	0.001646	0.219263	0.002739	0.001918	0.126877	0.00199	0.001702	0.002595	0.001191	0.001575	0.002119	0.002067	0.002141	0.001839	0.001779	0.001673	0.001953	0.002048	0.116237	0.001119	0.035257	0.004133	0.002231	0.001075	0.539027	-1.32531
Pan-neuronal marker (SMI311) mAb	0.042038	0.046487	0.031099	0.043046	0.106989	0.067081	0.070191	0.104466	0.252878	0.064105	0.063229	0.049889	0.085677	0.017311	0.066457	0.05317	0.051859	0.057166	0.071413	0.059586	0.050236	0.061107	0.083953	0.067907	0.044489	0.027564	0.093672	0.043451	0.0599	0.048173	0.056418	0.084683	0.067547	0.064836	0.060562	0.032905	0.034821	0.080966	0.048951	0.049685	0.524868	-0.27329
TARDBP mAb (Clone 2)	0.001823	0.001558	0.002304	0.001435	0.003074	0.001624	0.002394	0.002545	0.001809	0.334216	0.002517	0.182115	0.003055	0.000556	0.00221	0.002276	0.001495	0.017836	0.002488	0.157465	0.000937	0.001807	0.001546	0.002357	0.001082	0.001431	0.015582	0.001878	0.001945	0.001671	0.001616	0.001519	0.001774	0.00186	0.002045	0.001016	0.001155	0.003754	0.214553	0.000976	0.520561	-1.47627
Neuroligin 3 mAb	0.042597	0.020617	0.059808	0.034423	0.076292	0.094068	0.073319	0.040274	0.077186	0.044751	0.28743	0.046397	0.086771	0.073588	0.093111	0.032627	0.037801	0.021622	0.055605	0.039254	0.024937	0.062032	0.059682	0.060914	0.036379	0.053972	0.051448	0.061383	0.060814	0.060914	0.078713	0.122614	0.06205	0.046976	0.060434	0.025701	0.027745	0.031908	0.023914	0.043806	0.508211	-0.340514
human PHF-Tau monoclonal	0.0041	0.051633	0.032967	0.000433	0.000929	0.071085	0.000723	0.000769	0.000547	0.044517	0.00076	0.144883	0.000923	0.355502	0.000668	0.027194	0.000452	0.082365	0.000751	0.000526	0.067752	0.000546	0.000467	0.000712	0.000327	0.000432	0.000581	0.000567	0.000587	0.000505	0.000488	0.000459	0.000536	0.000562	0.099449	0.000307	0.028907	0.001134	0.185852	0.000295	0.494542	-1.07347
Vps34	0.000303	0.033793	0.060179	0.030596	0.018745	0.00027	0.094041	0.029946	0.000301	0.034631	0.000418	0.01144	0.000507	0.141426	0.000367	0.000378	0.000248	0.000258	0.010375	0.000289	0.008496	0.301005	0.000257	0.023151	0.039348	0.067355	0.00032	0.000312	0.038962	0.000277	0.000268	0.000252	0.182291	0.000309	0.00034	0.008223	0.215976	0.000624	0.000337	0.000162	0.493458	0.922907
TARDBP mAb (Clone 1)	0.005707	0.024927	0.000282	0.065868	0.000376	0.000199	0.031912	0.000312	0.449184	0.00024	0.000308	0.000224	0.000374	6.8e-05	0.000271	0.000279	0.000183	0.00019	0.000304	0.000213	0.090601	0.000221	0.013123	0.000288	0.000132	0.000175	0.006529	0.00023	0.000238	0.000204	0.000198	0.000186	0.009549	0.000228	0.00025	0.000124	0.000141	0.00046	0.000248	0.000119	0.49123	-2.23807
QPCT (4E11) mAb	0.034881	0.050312	0.069523	0.046844	0.103425	0.058666	0.074126	0.068231	0.057183	0.067368	0.064997	0.076491	0.164722	0.037959	0.083095	0.1092	0.049053	0.069778	0.091262	0.084897	0.023368	0.07452	0.056438	0.059196	0.027098	0.052768	0.063703	0.062587	0.074695	0.079049	0.072826	0.085108	0.080859	0.09586	0.081105	0.04258	0.049884	0.107683	0.061006	0.050367	0.488702	-0.168668
BDNF mAb (Clone 1)	0.041831	0.060923	0.01753	0.041435	0.079899	0.078287	0.069185	0.04728	0.056598	0.061955	0.072785	0.043795	0.133004	0.017186	0.073371	0.087856	0.033692	0.050108	0.045292	0.053738	0.031429	0.064741	0.056736	0.083649	0.054945	0.03367	0.231735	0.090057	0.066738	0.053018	0.072257	0.083749	0.095631	0.097259	0.054679	0.038312	0.032736	0.090265	0.044114	0.016605	0.473215	0.256238
Hemopexin mAb	0.077507	4e-06	0.091236	0.066245	0.106149	0.064841	0.076701	0.072064	0.079848	0.085954	0.089336	0.080775	0.111961	0.025958	0.091308	0.089436	0.054848	0.047162	0.072772	0.073007	0.036168	0.060082	0.064206	0.077391	0.037673	0.053378	0.08116	0.043744	0.09217	0.070512	0.066172	0.041964	0.077077	0.062329	0.088477	0.037496	0.047042	0.143067	0.082295	0.037879	0.46165	-0.164287
APP pAb	0.153327	0.020964	0.079936	0.049808	0.079522	0.082299	0.008127	0.000397	8.4e-05	0.149733	0.000117	0.05729	0.013777	2.6e-05	0.088324	0.059533	0.049548	0.090288	0.09565	0.074362	0.186347	0.021055	7.2e-05	0.038517	0.02609	6.7e-05	0.097835	8.8e-05	0.01575	7.8e-05	0.011841	7.1e-05	0.057397	0.023617	0.004733	0.021865	0.038905	0.011845	0.035645	0.230428	0.456608	-0.487891
Beclin 1 (H-300)	0.064132	0.020827	0.057589	0.033155	0.035099	0.086983	0.06403	0.016327	0.052139	0.071741	0.062834	0.027052	0.039887	0.039757	0.075177	0.039884	0.04078	0.038533	0.030023	0.108496	0.250271	0.082722	0.020757	0.034899	0.0097	0.172045	0.050947	0.008595	0.149631	0.012281	0.037333	0.023294	0.056768	0.065964	0.043154	0.046895	0.039602	0.019381	0.057685	0.101915	0.454203	0.354066
TFF2 mAb	0.041958	0.034835	0.090445	0.031802	0.068045	0.08775	0.092849	0.084661	0.102848	0.10972	0.058262	0.088296	0.061389	0.020971	0.123576	0.074617	0.072987	0.063115	0.046432	0.095388	0.04371	0.055837	0.09788	0.082051	0.02728	0.030014	0.0618	0.111175	0.032401	0.0658	0.08002	0.084012	0.073839	0.106031	0.054749	0.042369	0.078296	0.086022	0.02467	0.054435	0.441631	-0.165957
TGF-B mAb	0.025753	0.000152	0.077391	0.072893	0.003407	0.089194	0.000234	0.000249	0.000177	0.100928	0.034698	0.000179	0.000299	0.281341	0.036326	0.031306	0.020162	0.048611	0.028607	0.037215	0.144891	0.022869	0.077002	0.088722	0.0984	0.037781	0.041645	0.001688	0.069528	0.051038	0.044589	0.114704	0.014154	0.028187	0.028117	0.024761	0.047673	0.097281	0.088567	0.072951	0.439045	0.426012
Beclin 1 pAb	0.066867	0.04128	0.092124	0.0205	0.124895	0.100401	0.073166	0.054118	0.079169	0.055313	0.15555	0.031488	0.054726	0.024172	0.069572	0.045635	0.124546	0.087632	0.05923	0.075023	0.049895	0.072915	0.062326	0.055704	0.040636	0.112733	0.040735	0.057278	0.072414	0.061866	0.05954	0.069351	0.112385	0.082646	0.054607	0.062989	0.038783	0.057213	0.024903	0.081002	0.42313	-0.176721
4-1BB ligand/TNFSF9 mAb	0.035	0.051973	0.080767	0.036249	0.048334	0.102885	0.09678	0.047734	0.073377	0.043534	0.027313	0.059114	0.071689	0.075446	0.092783	0.056238	0.037103	0.081094	0.078236	0.106231	0.040506	0.102109	0.080003	0.049206	0.090495	0.0335	0.106613	0.083993	0.059892	0.0579	0.11139	0.035476	0.06412	0.091807	0.081016	0.040913	0.049695	0.140499	0.064468	0.063704	0.407078	0.152773
CR1 (CD35)	0.037531	0.043074	0.060095	0.035117	0.06078	0.058905	0.066212	0.075599	0.050849	0.043627	0.067562	0.050657	0.076939	0.022102	0.055878	0.071215	0.071572	0.177242	0.044923	0.074011	0.043854	0.038319	0.110365	0.071489	0.127091	0.100506	0.049568	0.096154	0.137529	0.075998	0.08969	0.051844	0.096268	0.065327	0.04853	0.040468	0.074772	0.042642	0.02738	0.030175	0.406776	0.188967
Ubiquitin	0.02817	0.070948	0.063721	0.225168	0.036071	0.0957	0.034177	0.07008	0.06669	0.055381	0.041925	0.044076	0.042932	0.031432	0.119552	0.061432	0.063011	0.033725	0.04356	0.058283	0.030516	0.037188	0.038898	0.03536	0.033131	0.244143	0.039426	0.026943	0.06369	0.027827	0.037984	0.040905	0.051293	0.032374	0.059703	0.045149	0.03149	0.040231	0.035004	0.086078	0.402454	-0.31005
Midkine pAb	0.057697	0.07199	0.031244	0.018046	0.050764	0.067666	0.145892	0.053201	0.044491	0.021255	0.053724	0.018889	0.038783	0.021272	0.110717	0.039573	0.056687	0.13936	0.051509	0.082937	0.049514	0.013092	0.060979	0.034752	0.118365	0.044166	0.102511	0.125634	0.090343	0.032652	0.040438	0.095604	0.091164	0.142368	0.079517	0.022951	0.096538	0.050074	0.021111	0.063759	0.396984	0.226473
Reelin (E-5) mAb	0.094775	0.080414	0.079108	0.069823	0.084876	0.072333	0.061357	0.098794	0.048437	0.028928	0.054348	0.108569	0.091406	0.02898	0.058383	0.118042	0.048673	0.067399	0.060087	0.086483	0.047565	0.087017	0.067849	0.062283	0.052304	0.04983	0.077482	0.01196	0.098979	0.082272	0.029472	0.034863	0.070187	0.077077	0.078946	0.040664	0.051701	0.153303	0.076433	0.046544	0.38922	-0.152406
NAP2 pAb	0.037844	0.062003	0.075776	0.046782	0.074856	0.103072	0.096951	0.104787	0.034332	0.093335	0.095503	0.069114	0.089785	0.028361	0.049571	0.100663	0.051158	0.070043	0.065622	0.099423	0.041144	0.057306	0.080723	0.049864	0.03517	0.060335	0.107082	0.070262	0.075046	0.0626	0.11028	0.044343	0.07787	0.066465	0.094904	0.025663	0.039873	0.106496	0.082997	0.025037	0.387915	-0.141666
Raptor	0.02285	0.052114	0.081694	0.054067	0.000607	0.078114	0.000473	0.162982	0.000357	0.087207	0.037901	0.14477	0.06385	0.011312	0.110439	0.118313	0.010647	0.0514	0.019771	0.111299	0.061634	0.005776	0.07476	0.028347	0.063145	0.000283	0.057998	0.000371	0.073275	0.00033	0.029003	0.0003	0.142902	0.000367	0.128798	0.025359	0.171372	0.010675	0.023216	0.057654	0.38648	-0.352653
Abeta 42	0.05062	0.021605	0.02849	0.025171	0.036094	0.099631	0.094186	0.046751	0.057196	0.046629	0.053848	0.064272	0.044209	0.161815	0.077252	0.038766	0.025864	0.028452	0.083684	0.021151	0.096508	0.100694	0.052012	0.047311	0.01788	0.050803	0.037982	0.035559	0.075471	0.167457	0.089436	0.208804	0.070475	0.040774	0.067699	0.028464	0.037763	0.027552	0.020902	0.048605	0.374572	0.257945
C1r	0.100437	0.063624	0.175211	0.063248	0.099114	0.128006	0.034988	0.081842	0.041341	0.031525	0.139203	0.019735	0.01412	0.030277	0.038484	0.034596	0.037775	0.0365	0.02534	0.105268	0.054342	0.14694	0.025391	0.050519	0.157964	0.059097	0.100708	0.022925	0.057714	0.014737	0.024719	0.094081	0.029189	0.028632	0.044981	0.021704	0.056739	6.7e-05	0.071285	0.013128	0.373481	-0.275064
FGF3 mAb	0.062619	0.067207	0.061306	0.049804	0.093644	0.12919	0.064232	0.044373	0.062198	0.072667	0.060602	0.067864	0.031943	0.117569	0.053086	0.055353	0.038813	0.042731	0.037336	0.056243	0.056861	0.087325	0.128663	0.083441	0.049741	0.072582	0.147812	0.038065	0.117261	0.047369	0.080364	0.102359	0.10941	0.04928	0.059573	0.036386	0.03305	0.054746	0.033294	0.033327	0.365154	0.163372
C3aR	0.065041	0.000684	0.11935	0.07807	0.103807	0.067762	0.037827	0.050591	0.065758	0.043949	0.056827	0.066437	0.063446	0.077611	0.095311	0.05724	0.11312	0.073169	0.074921	0.109238	0.040387	0.136678	0.068215	0.058886	0.053828	0.043065	0.045152	0.0745	0.050124	0.026935	0.044567	0.061313	0.082906	0.0445	0.062497	0.050878	0.048581	0.069834	0.054678	0.157869	0.347802	-0.155111
Beclin 2	0.06292	0.069186	0.042512	0.035072	0.083111	0.058182	0.114787	0.060355	0.04743	0.046043	0.083409	0.03315	0.058082	0.037421	0.052537	0.0516	0.073542	0.151008	0.058568	0.052137	0.045266	0.053458	0.110765	0.058208	0.043724	0.158602	0.087237	0.058264	0.095754	0.066582	0.102553	0.03979	0.102475	0.039797	0.05407	0.041818	0.110287	0.059029	0.036458	0.04822	0.327102	0.152082
MBL	0.052367	0.030634	0.070455	0.094839	0.141961	0.073919	0.075977	0.101362	0.070786	0.071083	0.107078	0.0561	0.075208	0.036068	0.090543	0.053919	0.032968	0.050307	0.086628	0.071121	0.041451	0.043223	0.048051	0.108788	0.039096	0.048396	0.092124	0.096114	0.061494	0.070743	0.064574	0.055786	0.075327	0.078579	0.079542	0.043713	0.035861	0.100916	0.09104	0.053265	0.325694	-0.120049
Factor V pAb	0.082991	0.061198	0.07331	0.050456	0.083979	0.064844	0.075238	0.083438	0.054737	0.073297	0.06771	0.069225	0.104976	0.029209	0.089223	0.0929	0.079094	0.076737	0.067401	0.090545	0.057932	0.051211	0.06998	0.0688	0.048368	0.048051	0.085951	0.061051	0.066763	0.063749	0.068105	0.066348	0.084451	0.087118	0.094565	0.039765	0.066702	0.112312	0.087135	0.062578	0.325584	-0.0802596
Nanog pAb	0.182002	0.094271	0.021769	0.005472	0.022017	0.042881	0.18763	0.060089	0.066919	0.042303	0.114568	0.020502	0.043311	0.004628	0.038397	0.017439	0.092187	0.121714	0.052087	0.025161	0.051705	0.043705	0.010301	0.011903	0.102914	0.054295	0.06324	0.013325	0.103998	0.068132	0.029973	0.119843	0.026958	0.130679	0.059193	0.03263	0.020614	0.008179	0.02227	0.076599	0.309216	-0.25707
C1Inhib	0.05585	0.042626	0.059461	0.064873	0.087768	0.073745	0.067503	0.11953	0.047753	0.084635	0.075053	0.074388	0.084447	0.023486	0.072153	0.092796	0.057159	0.088036	0.083377	0.093603	0.035783	0.045612	0.060083	0.072493	0.049052	0.042957	0.073163	0.056305	0.076291	0.048134	0.072705	0.088689	0.094313	0.069877	0.096254	0.034485	0.053631	0.131117	0.102176	0.041928	0.308471	-0.106645
Reelin (G-20) pAb	0.074864	0.047729	0.061162	0.05077	0.06352	0.069808	0.06435	0.095833	0.057907	0.039992	0.051334	0.111563	0.091045	0.033186	0.075197	0.136101	0.050483	0.052423	0.061174	0.109763	0.036485	0.058937	0.048083	0.048663	0.038394	0.034971	0.057948	0.015776	0.132533	0.080545	0.040293	0.03259	0.108395	0.088575	0.091898	0.041007	0.040865	0.161496	0.059891	0.039666	0.307114	-0.153578
Rab5	0.05192	0.046452	0.03958	0.073169	0.062312	0.063468	0.061169	0.05899	0.041454	0.073498	0.053376	0.065086	0.047586	0.034223	0.053565	0.064548	0.033611	0.062105	0.276583	0.081019	0.019588	0.037898	0.05706	0.076443	0.072394	0.033173	0.078801	0.050256	0.063543	0.050309	0.082507	0.08341	0.074272	0.061754	0.071507	0.026581	0.040997	0.077352	0.05845	0.063438	0.296857	-0.187766
Wnt3a pAb	0.009436	0.103091	0.036127	0.016994	0.041791	0.04649	0.020639	0.060431	0.04045	0.02626	0.087836	0.044214	0.115126	0.011846	0.132388	0.032308	0.059985	0.047533	0.037441	0.122004	0.029381	0.032687	0.032873	0.0248	0.011638	0.037418	0.028849	0.052169	0.037729	0.044002	0.079112	0.07361	0.042282	0.111457	0.073062	0.189261	0.081303	0.197978	0.048312	0.049603	0.289441	0.225865
Rictor	0.020097	0.061527	0.123551	0.124915	0.01569	0.060055	0.000311	0.051338	0.000235	0.101788	0.073274	0.086353	0.106855	0.001697	0.137576	0.095289	0.050396	0.07637	0.00867	0.029526	0.114235	0.109798	0.033992	0.010899	0.062152	0.011801	0.036319	0.000244	0.010217	0.014406	0.045885	0.034994	0.066712	0.054326	0.057443	0.029463	0.2232	0.000487	0.051337	0.05719	0.287908	-0.257621
Beclin 1 (NT)	0.077676	3.1e-05	0.054749	0.021773	0.066046	0.075511	0.048691	0.052144	0.074461	0.074406	0.143311	0.054494	0.088347	0.038774	0.063208	0.04582	0.205307	0.03923	0.063187	0.05719	0.02506	0.031506	0.052657	0.045469	0.032289	0.08907	0.019894	0.033575	0.064685	0.069057	0.054257	0.056629	0.143461	0.09629	0.040738	0.04804	0.060746	0.098279	0.034337	0.101364	0.265838	-0.167006
C1s	0.040442	0.062916	0.029057	0.044635	0.044376	0.067642	0.03548	0.184336	0.037958	0.043282	0.061735	0.049085	0.044226	0.020112	0.053271	0.054651	0.055126	0.08999	0.050274	0.078406	0.036523	0.041855	0.046972	0.056326	0.084128	0.026234	0.064381	0.030367	0.082219	0.041728	0.079583	0.249876	0.05813	0.077283	0.079864	0.022829	0.046626	0.079829	0.057765	0.042972	0.26035	0.186726
Neuropeptide Y pAb	0.093161	0.097682	0.095926	0.031642	0.155815	0.034663	0.12727	0.069115	0.027129	0.040141	0.172565	0.026707	0.044901	0.038826	0.031983	0.033835	0.068388	0.044088	0.060681	0.05666	0.040954	0.059163	0.078719	0.069162	0.045715	0.16568	0.065904	0.064191	0.076922	0.040272	0.059542	0.062211	0.078392	0.043213	0.051118	0.052056	0.032202	0.037507	0.032676	0.058456	0.252816	-0.154384
Factor H	0.061234	0.045243	0.074155	0.037667	0.104024	0.063748	0.081157	0.085854	0.055578	0.079257	0.092977	0.086236	0.097879	0.024993	0.095319	0.096459	0.054212	0.058898	0.083566	0.060804	0.035243	0.056908	0.058467	0.08673	0.037329	0.058974	0.070945	0.085775	0.082443	0.072703	0.076849	0.065492	0.082615	0.070304	0.079045	0.035465	0.041551	0.141292	0.080802	0.034139	0.246156	-0.0890897
alpha 1 antitrypsin pAb	0.089172	0.083937	0.058531	0.041064	0.066117	0.09395	0.080514	0.076954	0.045595	0.058463	0.068912	0.053592	0.073668	0.05068	0.076802	0.06407	0.052743	0.110961	0.050543	0.084329	0.064546	0.047452	0.100793	0.060912	0.12806	0.04809	0.075684	0.051962	0.08027	0.068941	0.061991	0.080287	0.06628	0.096522	0.080962	0.03509	0.059045	0.063857	0.082361	0.09948	0.239889	0.0733303
Abeta 17-24	0.015719	0.034209	0.045918	0.048881	0.036871	0.068906	0.041454	0.300692	0.073567	0.05722	0.02214	0.063678	0.024609	0.040918	0.052102	0.036373	0.056236	0.064339	0.0323	0.106795	0.041583	0.032536	0.042777	0.041665	0.039538	0.018433	0.066556	0.122114	0.026879	0.119081	0.0994	0.034149	0.064798	0.034864	0.049748	0.030596	0.037429	0.034566	0.045756	0.076561	0.230557	-0.207596
AGRP pAb	0.000163	0.023329	0.043071	0.027785	0.039477	0.078595	0.014888	0.095023	0.132537	0.084724	0.024743	0.073456	0.046794	0.020374	0.076681	0.098305	0.052595	0.054563	0.090193	0.036448	0.036403	0.000161	0.034739	0.051737	0.036897	0.045082	0.057952	0.021407	0.039153	0.026001	0.024973	0.048612	0.10242	0.09593	0.103217	0.238192	0.097645	0.026694	0.109543	0.069159	0.230339	0.184765
Beta-Defensin 3 pAb	0.126647	0.091332	0.052024	0.019377	0.063618	0.060672	0.204616	0.053011	0.030349	0.04688	0.08648	0.030523	0.062858	0.009032	0.044291	0.018571	0.058434	0.109671	0.04479	0.078494	0.03628	0.024665	0.040142	0.040007	0.08611	0.080858	0.031288	0.015572	0.05338	0.085943	0.032943	0.093583	0.043429	0.167232	0.085783	0.0311	0.051321	0.007108	0.030047	0.113099	0.224838	-0.167742
C2	0.085194	0.06046	0.064052	0.047093	0.090162	0.06596	0.081936	0.102394	0.053657	0.052588	0.092662	0.060282	0.100101	0.023764	0.07126	0.071462	0.070369	0.073089	0.079253	0.098	0.051451	0.04606	0.052449	0.053365	0.065122	0.043794	0.082823	0.059485	0.085167	0.063032	0.056379	0.075508	0.06723	0.135909	0.085315	0.036145	0.059957	0.107817	0.087363	0.055734	0.223334	-0.0755225
PHF Tau mAb (AT270)	0.00372	0.000232	0.047756	0.020255	0.000458	0.031552	0.000357	0.018093	0.00027	0.401223	0.03304	0.079652	0.000455	0.04258	0.02176	0.016718	0.004244	0.000232	0.031821	0.000259	0.017447	0.154908	0.021096	0.005361	0.005512	0.003053	0.052308	0.00028	0.00029	0.009946	0.033519	0.083157	0.01856	0.011396	0.021554	0.022892	0.024905	0.000559	0.000302	0.050721	0.21138	-0.488881
Fibrinogen	0.152853	0.068496	0.08873	0.044387	0.016607	0.07927	0.00466	0.030462	0.056021	0.116232	0.035106	0.12156	0.017348	0.038764	0.059253	0.064278	0.042881	0.039505	0.047278	0.048766	0.147971	0.132046	0.100433	0.01942	0.012621	0.048808	0.084524	0.009528	0.083545	0.043994	0.05518	0.085135	0.101493	0.023396	0.128451	0.043157	0.015317	0.033391	0.102876	0.027778	0.203359	0.147937
Ghrelin mAb	0.107551	0.033891	0.063659	0.03719	0.078367	0.091942	0.117933	0.050173	0.086525	0.067189	0.06941	0.063558	0.073448	0.060843	0.076416	0.050532	0.07164	0.035441	0.045056	0.038009	0.064899	0.124592	0.05039	0.075291	0.029871	0.071783	0.092902	0.130183	0.079581	0.092674	0.06515	0.110426	0.076142	0.055679	0.08429	0.024586	0.031685	0.09607	0.023606	0.024043	0.194339	0.0901853
MASP2 pAb	0.078882	0.232424	0.014342	0.049136	0.074254	0.038717	0.147129	0.040975	0.029517	0.043344	0.092256	0.045846	0.039256	0.038686	0.053927	0.081058	0.055163	0.076262	0.059297	0.03752	0.065322	0.104632	0.090688	0.04982	0.032342	0.052541	0.086825	0.042337	0.073676	0.049349	0.054249	0.012132	0.075565	0.056255	0.058437	0.054243	0.058326	0.086765	0.043469	0.072847	0.186025	-0.122577
Defensin alpha 1 pAb	0.00251	0.002145	0.003171	0.001975	0.004231	0.002235	0.003294	0.003503	0.00249	0.002703	0.003464	0.002524	0.004205	0.007862	0.003042	0.003132	0.002058	0.002142	0.291399	0.002397	0.00129	0.002487	0.002127	0.003244	0.001489	0.001969	0.002648	0.002584	0.002677	0.002299	0.002224	0.002091	0.002441	0.00256	0.002814	0.001398	0.261675	0.005167	0.002789	0.249558	0.185122	0.664527
CD59 (MEM43 epitope)	0.049443	0.094116	0.056244	0.050484	0.104874	0.094095	0.072634	0.063544	0.095637	0.055664	0.063985	0.060515	0.078491	0.017798	0.077044	0.066175	0.071158	0.041544	0.047547	0.081922	0.024778	0.038505	0.057805	0.074191	0.033199	0.049407	0.070428	0.132133	0.078517	0.105617	0.06165	0.066722	0.077133	0.064157	0.088058	0.134922	0.066595	0.101453	0.04041	0.051241	0.183691	0.0773924
Progranulin pAb (Clone 1)	0.087026	0.236346	0.200899	0.081403	0.059768	0.032009	0.000408	0.081033	0.000308	0.000335	0.000429	0.000312	0.000521	0.003093	0.000377	0.033861	0.000255	0.000487	0.05717	0.000297	0.186646	0.083544	0.150634	0.021745	0.029446	0.000244	0.118077	0.102019	0.000331	0.000285	0.000275	0.000259	0.000302	0.000317	0.000348	0.000173	0.000197	0.00064	0.000345	0.000166	0.182882	-0.332413
LAP (TGF-B1)	0.008657	0.179218	0.02067	0.004731	0.000306	0.072661	0.000238	0.008827	0.01596	0.000196	0.000251	0.025201	0.000304	0.002367	0.010881	0.038611	0.014946	0.101152	0.032373	0.104739	0.043736	0.012174	0.016327	0.000235	0.013269	0.019895	0.038374	0.01298	0.000194	0.000166	0.000161	0.000151	0.059214	0.000185	0.096636	0.34514	0.123201	0.000374	0.019541	0.024755	0.182715	0.364155
WISP2 pAb	0.060596	0.055268	0.059874	0.041146	0.062626	0.081499	0.076678	0.072153	0.045522	0.054464	0.105949	0.056177	0.05891	0.032368	0.069541	0.074208	0.126879	0.113331	0.048048	0.073056	0.074208	0.063139	0.084769	0.048082	0.043981	0.110105	0.062858	0.059143	0.079364	0.053871	0.087586	0.045576	0.132374	0.070468	0.073036	0.06885	0.065838	0.080823	0.048316	0.080771	0.182454	0.0668205
Osteopontin mAb	0.076821	0.041707	0.065148	0.021911	0.067107	0.08456	0.073418	0.050466	0.040287	0.068097	0.048119	0.107191	0.056268	0.090858	0.075728	0.068129	0.038787	0.092134	0.074456	0.09081	0.0526	0.066386	0.100317	0.045264	0.036242	0.051249	0.054033	0.046841	0.080375	0.048895	0.110946	0.17929	0.08652	0.069644	0.071084	0.045249	0.058298	0.070796	0.066652	0.068448	0.182367	0.0812074
p-mTOR Ser2481	0.00029	0.000248	0.046576	0.004301	0.046497	0.046766	0.172506	0.164329	0.138788	0.000312	0.0004	0.019535	0.000485	8.8e-05	0.000351	0.007115	0.000237	0.000247	0.000395	0.000277	0.006712	0.007803	0.001101	0.047413	0.012732	0.022801	0.000794	0.074631	0.074959	0.236044	0.241163	0.012344	0.007955	0.000295	0.015674	0.000161	0.000183	0.000596	0.069694	0.000155	0.181795	0.358811
Neurexin II alpha pAb	0.056754	0.191344	0.060283	0.101387	0.286852	0.017447	0.040088	0.001141	0.000139	0.000151	0.025488	0.031083	0.002562	0.046338	0.024476	0.00252	0.008996	0.017159	0.05179	0.005016	0.047199	0.05943	0.074236	0.140131	0.00067	0.101005	0.064674	0.100061	0.000149	0.000128	0.000124	0.052309	0.0059	0.001874	0.019591	0.108795	0.023028	0.000288	0.004237	7.5e-05	0.179041	-0.272469
Neprilysin pAb	0.139527	0.127073	0.045359	0.023851	0.062289	0.058723	0.111855	0.061963	0.053263	0.033618	0.063021	0.023762	0.052581	0.010647	0.028209	0.031171	0.064778	0.1255	0.021404	0.055891	0.067446	0.024352	0.03408	0.041414	0.16534	0.078136	0.094945	0.036845	0.09239	0.074	0.046864	0.086025	0.035014	0.151734	0.081271	0.031459	0.046715	0.007537	0.021661	0.087571	0.178719	0.127439
Prion protein Prp pAb	0.068813	0.017631	0.079954	0.036124	0.082938	0.085742	0.063137	0.041904	0.094221	0.05139	0.075211	0.048792	0.099606	0.139975	0.094419	0.063705	0.055364	0.041916	0.094858	0.089038	0.071467	0.073951	0.050114	0.073367	0.043898	0.064907	0.063334	0.065583	0.083862	0.071693	0.062928	0.064904	0.052287	0.07119	0.103367	0.065562	0.035823	0.081875	0.044118	0.116792	0.168807	-0.0660063
Tenascin D pAb	0.091555	0.068579	0.060704	0.045383	0.132061	0.053399	0.165033	0.088315	0.041073	0.041941	0.049235	0.039033	0.067639	0.011805	0.038109	0.065947	0.054943	0.076726	0.054612	0.059265	0.05813	0.045538	0.093506	0.054092	0.088988	0.065572	0.092346	0.108479	0.062988	0.061021	0.118101	0.059167	0.055951	0.052574	0.04394	0.020324	0.096252	0.103984	0.039666	0.06464	0.167328	0.0857113
Neurexin III alpha pAb	0.052004	0.166117	0.030423	0.036571	0.056633	0.078002	0.047999	0.034131	0.105906	0.020248	0.055079	0.056409	0.095385	0.018937	0.073148	0.069654	0.038205	0.044992	0.062718	0.147714	0.03	0.041826	0.0298	0.053376	0.019876	0.036483	0.070174	0.075399	0.042396	0.046646	0.022664	0.123703	0.050092	0.038529	0.059406	0.206162	0.09073	0.04949	0.044624	0.052714	0.166405	-0.1239
CR2 (CD21)	0.034515	0.047583	0.067975	0.168858	0.035765	0.120442	0.025701	0.081769	0.02331	0.044889	0.033342	0.049747	0.019545	0.166172	0.056732	0.069274	0.03762	0.047724	0.055134	0.042711	0.200709	0.027265	0.097405	0.040736	0.04524	0.02201	0.047009	0.000148	0.126361	0.044404	0.06456	0.000119	0.07208	0.018374	0.040303	0.042596	0.056216	0.012578	0.045432	0.110376	0.160172	-0.141613
MIS/AMH Propeptide mAb	0.059054	0.05451	0.080717	0.039223	0.120207	0.063695	0.082325	0.06309	0.069341	0.063686	0.062508	0.064493	0.12813	0.017793	0.101656	0.067506	0.071581	0.078855	0.063414	0.074415	0.039285	0.045824	0.077164	0.107753	0.045579	0.062884	0.035654	0.090693	0.088121	0.079317	0.075533	0.079582	0.050288	0.084014	0.066176	0.048745	0.059847	0.118622	0.058112	0.053531	0.1594	-0.0614534
beta-amyloid 33-40	0.068936	0.052975	0.053138	0.045887	0.106786	0.06359	0.065338	0.077976	0.052687	0.077022	0.096592	0.072104	0.09921	0.029834	0.072253	0.100804	0.052919	0.069793	0.096608	0.078437	0.037402	0.063444	0.066395	0.074691	0.037196	0.051555	0.09266	0.069865	0.08279	0.061108	0.083369	0.071334	0.076854	0.070886	0.091	0.042931	0.045286	0.138205	0.076228	0.044002	0.158373	-0.0571877
Progranulin pAb (Clone 3)	0.056409	0.057548	0.078262	0.0843	0.051843	0.059064	0.094782	0.057129	0.05274	0.057902	0.108364	0.037957	0.04972	0.031745	0.081501	0.087499	0.100814	0.058742	0.065373	0.090523	0.093025	0.091996	0.054578	0.062812	0.054755	0.13747	0.0462	0.033076	0.09912	0.046099	0.061157	0.060519	0.125288	0.06048	0.053657	0.081847	0.057307	0.059461	0.055233	0.08702	0.152486	0.0610515
Neuroligin 4 mAb	0.083627	0.012902	0.063701	0.012944	0.010182	0.038414	4.6e-05	0.007276	0.091627	0.082496	0.038397	0.066965	0.025667	0.02442	0.050965	0.011559	0.240155	0.064256	0.045375	0.090408	0.02848	0.070259	0.001386	0.024384	0.011	0.066278	0.088153	0.010988	0.081065	0.047583	0.025879	0.255808	0.049688	0.016811	0.019143	0.030239	0.008791	7.2e-05	0.00522	0.090885	0.146245	-0.187369
TGF-B1 mAb	0.052263	0.011226	0.03275	0.026023	0.055658	0.082734	0.020837	0.023011	0.073251	0.028193	0.040863	0.021956	0.145168	0.256506	0.067313	0.028482	0.015442	0.034707	0.046247	0.005152	0.043018	0.103567	0.078186	0.036896	0.026726	0.077281	0.090778	0.03452	0.03334	0.1654	0.070465	0.049517	0.044707	0.098041	0.036475	0.02165	0.028048	0.023581	0.02322	0.094472	0.144687	0.144033
LC3B	0.094496	8.2e-05	1.7e-05	0.02056	0.143049	0.096343	0.135461	1.9e-05	1.3e-05	0.050422	0.143536	0.001597	0.067226	0.026564	0.051	0.027898	0.187307	1.2e-05	0.033985	1.3e-05	7e-06	0.085792	1.2e-05	1.8e-05	8e-06	1.1e-05	0.046696	0.128281	0.156058	1.2e-05	0.041113	0.02622	0.067876	0.107624	0.02308	0.083917	0.074679	0.001753	0.024869	0.090315	0.139047	-0.171886
SPARC mAb	0.0205	0.034921	0.049826	0.032511	0.032761	0.053556	0.031679	0.049356	0.036667	0.060696	0.063317	0.041476	0.085478	0.036195	0.092904	0.118424	0.084552	0.095499	0.195187	0.112843	0.073291	0.025552	0.06179	0.024204	0.055618	0.042537	0.039017	0.032144	0.093096	0.080208	0.103086	0.090259	0.08027	0.042228	0.132801	0.037376	0.061803	0.085377	0.059428	0.029662	0.134569	-0.0879971
LC3B	1.4e-05	0.000625	0.198007	1.1e-05	2.4e-05	1.3e-05	1.9e-05	0.219042	0.078367	1.6e-05	2e-05	0.036738	2.4e-05	4e-06	1.7e-05	1.8e-05	1.2e-05	0.072227	2e-05	0.042907	0.111702	1.4e-05	0.105988	0.085208	0.089821	0.255088	1.5e-05	1.5e-05	0.00034	0.089658	1.3e-05	0.000356	0.000221	1.5e-05	1.6e-05	8e-06	9e-06	0.049449	0.000713	8e-06	0.1324	0.283126
Wnt1 pAb	0.239598	0.111746	0.000316	0.094313	0.078556	0.047023	0.000328	0.000349	0.024127	0.077313	0.000345	0.076494	0.000419	0.000898	0.011695	0.059162	0.112104	0.061989	0.017052	0.025116	0.154665	0.028326	0.082507	0.000323	0.040779	0.003301	0.000264	0.000258	0.068976	0.007151	0.028805	0.016047	0.145067	0.021521	0.003751	0.029015	0.042726	0.000515	0.146518	0.104458	0.125122	-0.167633
HHV-8 viral MIP-II pAb	0.062193	0.085535	0.04072	0.030581	0.058786	0.095822	0.09239	0.061404	0.063053	0.044979	0.067052	0.057848	0.071419	0.069334	0.08263	0.05061	0.059572	0.125595	0.060637	0.086728	0.046109	0.040463	0.053817	0.036659	0.174381	0.048845	0.056109	0.027864	0.075505	0.028285	0.058473	0.110873	0.042769	0.095807	0.07288	0.033736	0.062422	0.066514	0.030253	0.142073	0.122864	-0.0681315
A222	0.042369	0.001674	0.096759	0.013399	0.039628	0.044457	0.052086	0.139659	0.050062	0.053996	0.1385	0.033395	0.161264	0.113368	0.10647	0.053955	0.045745	0.005932	0.026615	0.009516	0.030968	0.05597	0.012299	0.043694	0.020804	0.041107	0.03156	0.032291	0.090765	0.051353	0.080755	0.131216	0.00353	0.099664	0.134844	0.058222	0.010039	0.131265	0.027614	0.053241	0.12048	-0.106755
Somatostatin pAb	0.136305	0.123223	0.054193	0.046116	0.060475	0.066139	0.069159	0.032242	0.0565	0.052406	0.040548	0.107431	0.031135	0.020097	0.035246	0.093868	0.095852	0.063032	0.059568	0.107284	0.086992	0.167185	0.036905	0.056397	0.028045	0.043279	0.060987	0.06372	0.102796	0.030735	0.032871	0.032953	0.092223	0.068346	0.061862	0.033946	0.049718	0.09398	0.052602	0.091534	0.116972	-0.0697371
Progranulin pAb	0.055226	0.046455	0.024688	0.024196	0.08132	0.060452	0.024988	0.0443	0.014782	0.032542	0.05801	0.025643	0.037847	0.009714	0.029488	0.054998	0.340761	0.052911	0.044071	0.035272	0.031278	0.06121	0.137637	0.065679	0.056277	0.036915	0.075719	0.05159	0.051773	0.044484	0.053396	0.08573	0.038982	0.042203	0.040392	0.022038	0.034504	0.02518	0.033687	0.010763	0.113242	-0.135249
Pleiotrophin pAb	0.062498	0.167458	0.029102	0.017448	0.010951	0.167124	0.026295	0.063832	0.071999	0.044068	0.02704	0.023013	0.027758	0.009014	0.084299	0.061904	0.043748	0.168926	0.019245	0.021903	0.03153	0.005419	0.067774	0.010391	0.119824	0.004883	0.028637	0.000221	0.161442	0.014101	0.04996	0.119109	0.032101	0.102711	0.104974	0.021188	0.065048	0.000443	0.034855	0.080346	0.113086	-0.121467
alpha-synuclein pAb	0.111717	0.07193	0.036031	0.027309	0.0763	0.057794	0.107166	0.096171	0.050568	0.038154	0.090872	0.045311	0.068065	0.013712	0.045914	0.049937	0.055873	0.132589	0.059065	0.064111	0.027456	0.039137	0.057295	0.039337	0.129207	0.06125	0.054227	0.03045	0.115698	0.077888	0.047995	0.112263	0.062652	0.140086	0.078795	0.035497	0.054027	0.052905	0.039695	0.102636	0.112929	0.0650654
Neuroligin 1 mAb	0.067608	0.001211	0.001791	0.001116	0.00239	0.046147	0.001861	0.001978	0.001407	0.120486	0.114194	0.001426	0.002375	0.000432	0.001718	0.210207	0.001162	0.012958	0.221164	0.001354	0.125191	0.001405	0.001202	0.066679	0.040542	0.001112	0.001496	0.00146	0.001512	0.001299	0.001256	0.001181	0.001379	0.001446	0.02186	0.022494	0.040272	0.002918	0.181563	0.176824	0.112858	-0.230184
Factor D	0.026691	0.070893	0.047473	0.047669	0.045796	0.098427	0.02123	0.281934	0.03769	0.055673	0.036017	0.044609	0.033606	0.027237	0.057703	0.064772	0.037976	0.054428	0.019161	0.070908	0.035336	0.022126	0.039052	0.034793	0.050736	0.03475	0.077775	0.194705	0.031907	0.020436	0.087981	0.064102	0.072308	0.050186	0.071927	0.02654	0.052624	0.050796	0.044477	0.03073	0.109965	-0.109984
Otoraplin pAb	0.147326	0.10292	0.034422	0.017226	0.062918	0.050664	0.172247	0.060794	0.051276	0.034286	0.111319	0.008836	0.10081	0.014701	0.053694	0.014016	0.079484	0.071811	0.028706	0.044136	0.03989	0.025527	0.025879	0.033358	0.08001	0.077445	0.032013	0.029218	0.08421	0.098206	0.050749	0.090196	0.029874	0.17258	0.098286	0.034858	0.029721	0.062566	0.012404	0.080032	0.108336	-0.0878987
Nodal pAb	0.153376	0.037454	0.141191	0.092574	0.035224	0.021943	0.180564	0.042291	0.038317	0.05369	0.080546	0.052948	0.033251	0.004632	0.048346	0.018551	0.051416	0.039618	0.043992	0.024272	0.034215	0.051023	0.059027	0.06966	0.05519	0.148152	0.039377	0.100112	0.01691	0.025299	0.028175	0.034554	0.050242	0.018882	0.038015	0.189929	0.093061	0.000161	0.031549	0.02715	0.108331	-0.104593
Factor XIIIa mAb	0.009775	0.055177	0.028268	0.020724	0.011261	0.026437	0.003054	0.008612	0.019336	0.010613	0.206908	0.187897	0.068434	0.016277	0.025927	0.066987	0.017994	0.026593	0.044636	0.193446	0.078389	0.024989	0.018617	0.007586	0.01792	0.008813	0.047124	0.00137	0.007768	0.080687	0.031212	0.017121	0.091425	0.156826	0.050094	0.070654	0.045454	0.003464	0.052743	0.137402	0.108279	-0.142649
Presenilin-1	0.21541	0.106057	0.083393	0.223478	0.032875	0.033287	9.9e-05	0.000105	0.021571	0.044114	0.023571	0.075334	0.000126	2.3e-05	9.1e-05	9.4e-05	6.2e-05	6.4e-05	0.000103	7.2e-05	0.247626	0.070433	0.08702	0.076471	0.054837	0.013499	0.047012	7.7e-05	0.008956	0.050041	0.022571	0.024203	0.0443	7.7e-05	8.4e-05	4.2e-05	4.8e-05	0.000155	8.4e-05	4e-05	0.108039	-0.201997
p-mTOR Ser2448	0.001951	0.001667	0.016306	0.286761	0.00329	0.001737	0.002561	0.002723	0.001936	0.002102	0.002693	0.001962	0.003269	0.000595	0.002365	0.002435	0.0016	0.001665	0.002662	0.001864	0.001003	0.001934	0.001654	0.002522	0.356407	0.001531	0.002059	0.002009	0.002081	0.001788	0.001729	0.001626	0.001898	0.00199	0.002188	0.001087	0.001236	0.004017	0.079694	0.001045	0.106566	0.456515
rC5a	0.067625	1.4e-05	0.094786	0.059105	0.122348	0.047119	0.099201	0.08091	0.0667	0.065365	0.115649	0.076484	0.082167	0.025133	0.063373	0.074399	0.057454	0.065514	0.063231	0.091015	0.045859	0.055415	0.049635	0.071994	0.055256	0.080223	0.066191	0.073571	0.071838	0.072276	0.078258	0.05078	0.086528	0.070282	0.081677	0.056238	0.044687	0.117613	0.091875	0.056491	0.10514	-0.0422418
DLL1 pAb	0.059939	0.047006	0.06122	0.034429	0.072178	0.049395	0.110968	0.02843	0.071569	0.037968	0.090243	0.035006	0.074108	0.023338	0.083015	0.044421	0.142866	0.055024	0.10666	0.057137	0.061515	0.064123	0.062484	0.048815	0.03619	0.204349	0.040884	0.052823	0.070698	0.062528	0.063492	0.042707	0.076522	0.100961	0.06122	0.057496	0.04007	0.079282	0.029118	0.086826	0.101757	0.0628169
CCL23/MPIF-1 mAb	0.037048	0.000105	0.063265	0.011128	0.014554	0.097607	0.00388	0.024552	0.047067	0.056533	0.067736	0.047772	0.010436	0.295329	0.066648	0.063718	0.00715	0.035001	0.068381	0.090179	0.025312	0.000121	0.074731	0.026577	0.014265	0.053214	0.055617	0.017341	0.08415	0.047333	0.072804	0.064158	0.046946	0.034646	0.095385	0.041262	0.067359	0.025215	0.021406	0.160482	0.0923203	-0.107779
TGF-B1 pAb (0.5 mg/ml)	0.047326	0.056948	0.048791	0.03106	0.071952	0.069539	0.115895	0.050097	0.063503	0.047322	0.077345	0.037766	0.055591	0.040858	0.058091	0.067697	0.140405	0.076581	0.05747	0.076599	0.054341	0.050446	0.055811	0.047977	0.040377	0.218223	0.068775	0.05643	0.099069	0.04865	0.076369	0.039556	0.098963	0.054911	0.058046	0.061383	0.048972	0.041478	0.037142	0.085101	0.0909907	0.0561005
apoE, gHE3-18	0.227328	0.166047	0.178232	0.108551	0.066155	0.0001	0.000148	0.000157	0.000112	0.000121	0.014998	0.000113	0.000189	0.000567	0.000137	0.000141	9.2e-05	9.6e-05	0.000154	0.000108	0.175191	0.147167	0.131729	0.119455	0.066116	8.8e-05	0.000119	0.000116	0.00012	0.000103	0.0001	0.021206	0.00011	0.000115	0.000126	0.000838	7.1e-05	0.000232	0.000141	6e-05	0.0909493	-0.203265
Phospho alpha synuclein pAb	0.001984	0.001696	0.002507	0.001562	0.003345	0.001767	0.002605	0.002769	0.001969	0.188954	0.002739	0.148035	0.003325	0.000605	0.002405	0.002477	0.001627	0.063439	0.002707	0.001895	0.00102	0.001966	0.035506	0.002565	0.096928	0.001557	0.002094	0.002043	0.002116	0.001818	0.001758	0.001653	0.00193	0.002024	0.002225	0.001106	0.001257	0.004085	0.379278	0.001062	0.0885535	0.311295
MASP1 pAb	0.060263	0.100779	0.057666	0.041101	0.083675	0.041226	0.135994	0.059879	0.020997	0.048839	0.082639	0.066996	0.082276	0.060382	0.023446	0.115936	0.059576	0.080276	0.097481	0.0617	0.077906	0.071518	0.05006	0.066452	0.039093	0.030247	0.064876	0.028377	0.074951	0.065429	0.103944	0.013708	0.08981	0.090729	0.096158	0.039553	0.067959	0.122929	0.060911	0.088405	0.0792409	-0.0403706
Osteopontin pAb	0.001868	0.131647	0.002361	0.001471	0.00315	0.001664	0.002453	0.002608	0.001854	0.002013	0.002579	0.308288	0.003131	0.00057	0.002265	0.002332	0.001532	0.1022	0.002549	0.001785	0.133448	0.001852	0.001584	0.002415	0.001109	0.001466	0.001972	0.001924	0.001993	0.001712	0.001656	0.001557	0.001818	0.001906	0.05265	0.001041	0.001184	0.003847	0.269692	0.001	0.0776406	-0.251428
Atg5	0.050678	0.026183	0.042475	0.042951	0.033637	0.123898	0.0398	0.052387	0.092604	0.069886	0.054803	0.039333	0.164752	0.01697	0.053717	0.050404	0.050961	0.054722	0.041471	0.100038	0.03088	0.037733	0.021724	0.027562	0.015519	0.033385	0.074289	0.076324	0.071303	0.089855	0.058538	0.033807	0.067723	0.265941	0.053787	0.069699	0.030034	0.028009	0.026285	0.030333	0.076268	-0.0725562
SHBG mAb	0.068575	0.043517	0.098471	0.045679	0.087315	0.05017	0.116925	0.111159	0.080279	0.074785	0.088564	0.07068	0.074063	0.029005	0.083154	0.065194	0.049536	0.0638	0.066208	0.029335	0.041895	0.056823	0.07249	0.095094	0.032187	0.051664	0.094672	0.078783	0.071558	0.051438	0.095002	0.067899	0.074315	0.061978	0.086669	0.034519	0.035245	0.147998	0.071961	0.041077	0.0747093	-0.0346586
N3pE-3	0.082892	0.104822	0.093806	0.029576	0.094882	0.03746	0.074138	0.043513	0.035165	0.040354	0.118704	0.034196	0.056968	0.028724	0.044525	0.055367	0.173459	0.092672	0.053093	0.052197	0.109074	0.060884	0.070273	0.030582	0.034408	0.124083	0.055627	0.065787	0.072925	0.041377	0.081018	0.028989	0.114813	0.081511	0.053257	0.058007	0.074942	0.067058	0.034225	0.04744	0.0725482	-0.043764
C9	0.07108	0.033314	0.067371	0.045514	0.074911	0.066887	0.115621	0.066032	0.07797	0.062358	0.065125	0.047384	0.090889	0.024634	0.066252	0.088696	0.096933	0.043927	0.116905	0.077782	0.043678	0.033025	0.033617	0.043259	0.032417	0.067761	0.048423	0.083518	0.112038	0.092441	0.084186	0.044331	0.104012	0.071526	0.108401	0.056602	0.071392	0.102033	0.079872	0.056391	0.0705772	-0.0319578
Adiponectin pAb	0.031193	0.066241	0.146897	0.093538	0.000926	0.10275	0.016697	0.078228	0.000545	0.095671	0.000758	0.080847	0.00092	0.006908	0.000665	0.000685	0.000644	0.000469	0.161953	0.06694	0.080086	0.238865	0.09877	0.00071	0.045428	0.098727	0.01425	0.000565	0.000586	0.000503	0.082941	0.000457	0.019083	0.00056	0.151069	0.035938	0.011988	0.00113	0.00061	0.018181	0.0521513	-0.0825537
M-CSF	0.003912	0.000123	0.052785	0.002433	0.000243	0.068668	0.000189	0.015379	0.050404	0.019471	0.026432	0.038111	0.157678	0.170438	0.130405	0.16897	0.050987	0.008973	0.11272	0.015462	0.067989	0.029428	0.016857	0.000186	0.009567	0.01629	0.021267	0.060506	0.03504	0.038149	0.044947	0.107561	0.079782	0.124478	0.110185	0.045039	0.149951	0.029475	0.044084	0.016654	0.0516265	-0.0624658
Abeta 13-28 (22D12)	0.059846	0.046376	0.045024	0.043597	0.10119	0.11495	0.076969	0.052175	0.065933	0.053232	0.070597	0.04724	0.080786	0.130277	0.087016	0.076063	0.043512	0.053072	0.087809	0.060974	0.044343	0.104718	0.073732	0.143456	0.035297	0.05134	0.062575	0.058835	0.051162	0.055587	0.077675	0.089296	0.05153	0.062031	0.075134	0.045049	0.098761	0.057112	0.084281	0.052868	0.049805	-0.0227553
TARDBP pAb	0.058422	0.001208	0.001787	0.001113	0.002384	0.05138	0.001856	0.001973	0.001403	0.001523	0.001952	0.001422	0.002369	0.000431	0.001714	0.292615	0.001159	0.150043	0.001929	0.00135	0.06937	0.001401	0.001199	0.001827	0.000839	0.001109	0.001492	0.001456	0.001508	0.001295	0.001253	0.001178	0.001375	0.001442	0.001586	0.000788	0.267454	0.002911	0.159689	0.000757	0.0476	-0.152837
Pan-specific TGF-B neutralizing	0.066442	0.049964	0.035591	0.033245	0.067829	0.064455	0.126549	0.052232	0.056263	0.051355	0.080723	0.043126	0.056628	0.031339	0.062559	0.053468	0.145699	0.032831	0.071924	0.058824	0.036607	0.054721	0.049577	0.047981	0.028332	0.27034	0.064918	0.047723	0.076544	0.047682	0.078571	0.038626	0.063846	0.046925	0.050224	0.048567	0.033766	0.035427	0.024966	0.063161	0.0445114	-0.0383343
CD59	0.053333	5e-06	0.074036	0.0603	0.098144	0.07324	0.078407	0.078667	0.063916	0.076849	0.069337	0.07626	0.082175	0.041138	0.075679	0.097473	0.0673	0.057354	0.089029	0.092097	0.042698	0.074831	0.060871	0.101539	0.048169	0.054442	0.078249	0.06931	0.086042	0.1037	0.079238	0.060764	0.092065	0.080538	0.077259	0.042833	0.048703	0.103979	0.053119	0.062678	0.0444355	0.0166319
Ferritin mAb	0.038717	0.083498	0.070876	0.059583	0.080734	0.107196	0.159208	0.077104	0.067852	0.041713	0.042558	0.044133	0.041677	0.09952	0.060833	0.085032	0.043744	0.049262	0.038247	0.067586	0.06177	0.067339	0.102097	0.066198	0.124974	0.066498	0.115946	0.038344	0.124095	0.039817	0.057406	0.025907	0.050342	0.039794	0.087849	0.032332	0.046767	0.082017	0.041901	0.064861	0.0431478	-0.0244287
Neuroligin 2 pAb	0.08833	0.081765	0.109016	0.000135	0.014508	0.082403	0.007051	0.017262	0.150548	0.01285	0.022061	0.050448	0.017417	0.005076	0.012736	0.007613	0.002426	0.017357	0.061627	0.087444	0.026981	0.137467	0.000145	0.017404	0.000101	0.042329	0.026627	0.031106	0.000182	0.000157	0.000151	0.000142	0.030597	0.000174	0.02847	0.334444	0.069023	0.000352	0.02116	0.040271	0.0371559	-0.0711139
CD15 mAb	0.044259	0.031954	0.075269	0.046685	0.066743	0.098482	0.037785	0.04372	0.041747	0.068157	0.087571	0.067809	0.199111	0.018178	0.081355	0.057121	0.057155	0.044395	0.053907	0.063113	0.045313	0.07432	0.031811	0.04176	0.045644	0.032735	0.120114	0.036014	0.059999	0.02903	0.075067	0.128738	0.12101	0.045825	0.067894	0.028934	0.034932	0.153233	0.040994	0.053786	0.0259224	-0.0196341
Chordin pAb	0.06564	0.056184	0.027691	0.106475	0.047867	0.078222	0.078824	0.035617	0.074904	0.055686	0.051668	0.034452	0.067851	0.025198	0.119283	0.031929	0.058507	0.020955	0.052446	0.033865	0.141809	0.151983	0.030874	0.052528	0.019894	0.272082	0.042356	0.025631	0.045027	0.022648	0.04763	0.042616	0.042926	0.050432	0.042295	0.04356	0.010294	0.011474	0.024692	0.02451	0.0256652	0.0279794
BMP-10 propeptide pAb	0.161475	2.4e-05	0.052381	0.024437	0.058836	0.073946	0.0827	0.086145	0.070234	0.068512	0.071528	0.02595	0.120077	0.008704	0.041278	0.035496	0.074471	0.111118	0.033369	0.051274	0.066849	0.030042	0.04589	0.038318	0.086682	0.078305	0.039647	0.042193	0.091702	0.08801	0.029179	0.067722	0.019453	0.152749	0.057477	0.026414	0.055502	0.063657	0.027901	0.16123	0.0244179	0.0194207
DAF (CD55)	0.079177	0.008643	0.122253	0.03225	0.020024	0.073102	0.019201	0.025316	0.067109	0.018304	0.111826	0.026731	0.066966	0.074687	0.115488	0.064824	0.131923	0.09844	0.064181	0.068809	0.097827	0.150003	0.044261	0.067033	0.033447	0.03114	0.049332	0.017485	0.041807	0.074773	0.02025	0.050328	0.056811	0.042453	0.070879	0.097283	0.104928	0.041964	0.054518	0.12864	0.0212906	-0.015856
beta 2 microglobulin mAb	0.038634	1e-05	0.05555	0.07291	0.084995	0.084837	0.059086	0.065425	0.075455	0.080068	0.083007	0.060887	0.099998	0.054911	0.103463	0.086312	0.074344	0.053681	0.073062	0.08089	0.03007	0.058943	0.03628	0.063156	0.04165	0.049524	0.079376	0.050946	0.074343	0.067969	0.08113	0.083158	0.082624	0.098601	0.098073	0.064573	0.047766	0.14416	0.073375	0.069364	0.0171619	0.00783512
WISP3 pAb	0.03398	0.123261	0.057992	0.061945	0.063303	0.107743	0.042799	0.059974	0.055456	0.054963	0.041982	0.075301	0.057828	0.041319	0.068837	0.110318	0.052014	0.064645	0.043834	0.152397	0.044136	0.027202	0.069942	0.059327	0.037699	0.049534	0.079005	0.049882	0.0964	0.057915	0.063028	0.087727	0.093085	0.042257	0.086133	0.113898	0.101847	0.09248	0.065974	0.0439	0.0169111	-0.00900082
Proteoglycan 1 mAb	0.115189	0.00139	0.144204	0.209223	0.141986	0.044416	0.02693	0.069171	0.027061	0.053094	0.019973	0.024388	0.023206	0.00788	2.5e-05	2.6e-05	1.7e-05	1.8e-05	2.8e-05	2e-05	0.129556	0.206664	0.131793	0.115824	0.061729	0.023909	0.059536	0.034896	0.051642	0.015437	1.8e-05	0.04982	0.022182	0.01563	2.3e-05	1.2e-05	1.3e-05	4.3e-05	2.3e-05	1.1e-05	0.00979343	0.0166081
FABP (10-E1) mAb	0.040013	0.032574	0.089527	0.039584	0.055695	0.091412	0.046246	0.050544	0.108702	0.049435	0.063141	0.061366	0.047635	0.131292	0.105916	0.08675	0.073503	0.052536	0.082949	0.090719	0.061398	0.0629	0.061814	0.070666	0.056884	0.078026	0.067408	0.047108	0.106136	0.055905	0.066595	0.083014	0.057012	0.07066	0.100515	0.066645	0.073119	0.055721	0.053144	0.108597	0.00899456	0.00383785
BMP8b mAb	0.133953	0.028009	0.080491	0.025252	0.035863	0.096065	0.029896	0.054857	0.063592	0.054634	0.032365	0.089558	0.038103	0.053669	0.064846	0.04204	0.049939	0.032778	0.053296	0.208484	0.07589	0.095913	0.104282	0.060732	0.030475	0.078921	0.059024	0.109686	0.045346	0.02691	0.058779	0.113262	0.119538	0.050831	0.046603	0.034415	0.057131	0.022141	0.019964	0.063784	0.00859408	0.00674083
Myostatin mAb	0.038754	0.036976	0.077441	0.071508	0.000258	0.110885	0.000201	0.024454	0.106162	0.047262	0.036259	0.077897	0.008413	0.182392	0.129127	0.069814	0.033184	0.060087	0.040873	0.045873	0.119226	0.158762	0.089137	0.021789	0.050745	0.018759	0.0239	0.069994	0.01561	0.03088	0.095579	0.071038	0.073944	0.04385	0.05201	0.046258	0.023305	0.000315	0.118219	0.080719	0.0078576	0.007471
